# Supplementary material for: The Ciliate Paramecium Shows Higher Motility in Non-Uniform Chemical Landscapes
Source: PLoS One. 2011 Apr 11;6(4):e15274. doi: 10.1371/journal.pone.0015274 (PMC3073933; doi:10.1371/journal.pone.0015274)
Supplement: Supporting Information S1 — The suppotring information contains the raw positional data of the Paramecium individuals and the scilab software that is used to analyze them. (ZIP) [file pone.0015274.s001.zip]

Archive with 28 entries (28 files):
- content.txt
- Control_data.xls
- ControlAt0.tif
- ControlAt15.tif
- ControlAt30.tif
- ControlAt45.tif
- ControlAt60.tif
- ControlAt75.tif
- ControlAt90.tif
- plot_control.sce
- plot_index.sci
- plot_raw_data.sci
- repellant_t0.txt
- repellant_t15.txt
- repellant_t30.txt
- repellant_t60.txt
- repellant_t90.txt
- RepellentAt0.tif
- RepellentAt30.tif
- RepellentAt90.tif
- attractant_t0.txt
- attractant_t15.txt
- attractant_t30.txt
- AttractantAt0.tif
- AttractantAt5.tif
- AttractantAt15.tif
- AttractantAt30.tif
- AttractantAt60.tif
