# Supplementary material for: The Ciliate Paramecium Shows Higher Motility in Non-Uniform Chemical Landscapes
Source: PLoS One. 2011 Apr 11;6(4):e15274. doi: 10.1371/journal.pone.0015274 (PMC3073933; doi:10.1371/journal.pone.0015274)
Supplement: Supporting Information S1 — The suppotring information contains the raw positional data of the Paramecium individuals and the scilab software that is used to analyze them. (ZIP) [file pone.0015274.s001.zip › content.txt]

Content of Supporting Information:

1. Figures in tif format (still frames from the films).
AttractantAt0.tif
AttractantAt15.tif
AttractantAt30.tif
AttractantAt5.tif
AttractantAt60.tif
ControlAt0.tif
ControlAt15.tif
ControlAt30.tif
ControlAt45.tif
ControlAt60.tif
ControlAt75.tif
ControlAt90.tif
RepellentAt0.tif
RepellentAt30.tif
RepellentAt90.tif

2. Raw data (ascii text files)
attractant_t0.txt
attractant_t15.txt
attractant_t30.txt
repellant_t0.txt
repellant_t15.txt
repellant_t30.txt
repellant_t60.txt
repellant_t90.txt
Control_data.xls  (this is the only spreadsheet)

3. Analysis software in scilab
plot_control.sce
plot_raw_data.sci
plot_index.sci

4. this file
content.txt
