# Supplementary material for: The Ciliate Paramecium Shows Higher Motility in Non-Uniform Chemical Landscapes
Source: PLoS One. 2011 Apr 11;6(4):e15274. doi: 10.1371/journal.pone.0015274 (PMC3073933; doi:10.1371/journal.pone.0015274)
Supplement: Supporting Information S1 — The suppotring information contains the raw positional data of the Paramecium individuals and the scilab software that is used to analyze them. (ZIP) [file pone.0015274.s001.zip › Control_data.xls]

## Sheet: Sheet1
370.5	4.16667
513.833	16.1667
459.833	6.16667
422.5	6.83333
407.167	19.5
405.167	18.8333
403.167	16.8333
401.833	11.5
389.167	0.166667
380.5	9.5
381.167	19.5
387.833	30.8333
381.833	32.8333
389.167	42.1667
420.5	28.1667
416.5	38.1667
404.5	45.5
391.167	49.5
371.167	53.5
369.167	51.5
377.167	58.1667
363.833	14.1667
359.833	0.833333
357.167	4.16667
353.833	2.16667
337.167	0.166667
338.5	12.1667
335.833	14.1667
328.5	14.8333
340.5	42.1667
337.833	43.5
349.167	50.8333
294.5	46.8333
260.5	51.5
315.167	64.1667
313.167	62.8333
311.833	82.8333
292.5	90.1667
285.167	88.8333
413.167	54.8333
415.833	72.1667
407.833	69.5
409.833	78.8333
412.5	81.5
404.5	79.5
397.167	82.8333
469.833	54.1667
431.833	82.8333
389.167	86.1667
387.833	88.1667
368.5	79.5
351.833	83.5
347.833	86.8333
339.167	91.5
370.5	90.8333
405.833	102.167
402.5	101.5
411.167	110.167
421.167	109.5
401.167	111.5
397.167	107.5
393.167	109.5
378.5	102.167
365.833	114.833
357.833	96.8333
351.167	104.167
349.167	102.833
336.5	105.5
414.5	117.5
412.5	117.5
434.5	131.5
453.167	96.8333
418.5	130.833
417.167	134.833
407.833	130.833
396.5	122.833
393.833	120.167
393.833	120.167
399	136.5
400	144.5
408	147
410	150.5
419.5	156.5
456.5	165
445.5	179.5
471.5	185
494	176.5
517	188.5
520.5	209
548.5	174
544.5	101.5
379.5	131.5
359.5	129.5
354	126.5
347.5	124.5
338	123.5
336	140
328.5	131
376.5	152.5
386.5	164
353	160.5
340	160
317.5	167.5
297	144
379	182
377	180
402.5	174
410	181.5
408.5	191.5
347.5	175
375	193
372	196
391	199
390	206
403.5	213
384.5	209.5
389.5	215
412	222
419.5	226.5
407	231.5
423.5	236.5
409	243
374.5	239.5
368	240
364	239
365.5	244
367	207.5
365.5	210.5
354	188
346	188
356.5	196
348.5	198
353	210.5
344	218
342.5	219
350.5	219.5
356.5	223
355	221.5
342	224
342.5	229
339	229
339.5	234
340.5	240
346.5	240
302.5	223.5
305	238.5
278.5	236
263.5	220.5
248	222
245	152
230.5	81.5
227	109
203	37.5
200.5	29.5
583	83
640	174
607	162
619	200
607	262
645	285
188	37
167	50
123	146
180	151
116	226
272	275
269	280
305	249
297	250
259	311
230	306
152	309
178	347
144	347
252	342
222	385
211	384
172	394
160	396
191	465
342.5	251
339	250
333	245.5
335.5	254
361	256
376	261.5
425	255
422	259
417	259
415	263
414	270
446.5	256.5
445.5	288
496.5	270.5
531.5	289
513.5	361.5
561.5	362.5
515	394
407.5	276.5
395	267.5
396	274.5
377.5	279.5
353	274
334.5	268
320	275
337.5	289.5
329	285
370	286.5
372.5	293
372	299
384	300
379.5	304.5
374.5	304.5
410.5	301
417	304.5
415	309.5
421	313.5
420.5	321.5
404	305
400.5	305
409.5	318
411	327
407	326.5
401.5	323
388.5	318.5
392	326.5
377	320.5
368	313
363.5	317.5
355.5	309.5
352.5	311
350.5	319.5
356	319.5
352.5	315
325.5	311.5
320.5	329
346	329.5
361	334
373	339.5
376.5	342.5
392.5	348.5
416	349.5
400.5	355
411	366
416	374
413.5	381
417.5	389
425	402
415.5	408
412.5	402.5
407	393
395	372
379	364
375	361.5
370.5	363
357.5	364.5
333	340.5
345	350.5
337.5	347
342.5	357
345	360
349	368.5
352.5	373
366	381
355	384.5
311	358.5
307.5	364.5
305	378.5
311.5	386.5
311	405.5
341.5	390.5
390	383
387	382
395.5	389.5
396.5	399.5
394.5	397
380.5	396
389.5	403
388.5	406.5
387.5	406.5
390.5	410.5
378.5	404
368	401.5
360	403.5
334.5	403.5
354	411.5
490.833	422.167
441.5	416.167
420.833	425.5
414.167	422.167
436.833	444.167
431.5	452.167
443.5	461.5
373.833	419.833
352.167	401.5
342.833	407.5
344.5	414.5
342.167	423.5
340.833	432.5
329.5	425.5
325.833	431.833
288.167	431.5
333.167	435.5
405.167	422.5
390.833	424.833
384.167	428.5
369.5	429.5
374.167	432.167
371.167	436.833
409.167	435.5
396.5	440.833
403.5	446.167
402.5	454.167
416.5	469.833
411.167	465.167
358.167	438.5
350.167	440.167
342.5	438.167
393.5	451.167
392.167	451.167
396.167	457.5
389.167	462.5
403.833	475.167
397.833	477.167
383.5	445.5
372.5	449.833
368.5	448.5
373.167	453.5
365.167	451.5
362.5	452.167
348.833	458.167
353.833	465.5
383.833	464.833
378.5	470.5
369.5	476.5
464.833	471.5
343.833	473.167
339.167	473.167
340.833	477.5
286.5	476.167
379	478.5

## Sheet: Sheet2
618.5	5
645.5	91.5
602	54.5
534.5	52.5
471	19.5
542	72.5
452	70.5
628	136
480	125.5
625.5	191
646.5	198.5
620	207.5
635.5	213.5
597.5	213.5
600	217
446.5	130.5
444	138.5
440.5	121.5
433.5	112
428.5	99
411	78.5
412.5	80.5
412	47
405	48
405	43.5
411.5	31.5
417.5	11
411	9.5
404.5	3
404	11.5
401	14
398	12
400.5	30.5
384	30.5
394.5	2.5
387	7
379	0
366	14.5
376	28.5
376.5	42.5
402	61.5
393.5	57.5
385.5	65.5
374	58.5
371.5	62.5
369.5	56.5
403.5	88.5
382	83.5
363.5	74
407	95.5
401.5	108
394.5	114
416.5	117.5
406.5	120.5
406	124
412.5	118
411	118.5
416	133.5
414.5	148.5
411.5	155
388.5	121.5
373.5	111
371	114.5
384	131.5
377	134
363.5	137.5
379	149
389	160
381.5	159.5
376.5	160
374	171
366.5	163.5
361	162
417.5	178.5
417	182.5
429.5	188
425	193
420	193.5
429.5	206.5
408	198.5
394	183.5
385	180.5
368.5	184.5
381.5	192.5
383	200.5
402	204.5
409.5	213
405	212.5
420	224.5
470	226.5
498.5	230.5
495	238.5
390.5	208.5
392.5	215
388.5	213.5
370	200
371	209.5
365.5	221
370	221
395	224.5
392.5	228.5
363.5	228
369.5	230.5
342.5	3.5
348.5	12
343.5	9.5
348	30.5
357	30
353	30
348.5	35.5
343	47
334.5	42.5
324	36
353	60
355	66
355	72
350	69.5
338	75.5
334.5	80.5
324	69.5
301.5	65
287	33
286	14.5
222.5	27
251	84
233.5	0.5
122	36
117.5	40
142.5	75.5
359	99.5
353	98
352.5	104
331.5	104
329	102.5
333.5	114
319.5	118.5
326.5	127
324	136.5
354	132
344.5	140
344	147.5
341.5	144.5
328.5	143.5
290	140.5
289	143.5
255.5	140
351.5	167.5
349	164
343.5	161
356.5	172.5
352.5	174.5
355.5	191.5
353.5	191
350.5	205.5
339	172
336	182.5
323.5	190
325	198.5
337	204.5
335.5	213
342	212.5
353	216.5
351.5	216
345	220
344.5	224.5
297.5	170
277	204
288.5	228
270.5	227
297	236
301	239
161	178.5
130.5	169
154	201
159	224.5
147.5	223
635.5	246
574	274
550.5	300
478.5	260.5
461.5	245
494.5	331.5
614.5	391.5
606	400
561	400
560	382.5
546.5	384
476.5	416.5
458	418
436.5	420
425.5	395.5
423	243.5
410	241
407.5	240
392	243
387.5	242
398.5	252
394.5	255.5
395	256.5
421.5	259.5
419	259.5
426	286.5
414	278.5
407.5	279
384.5	257
376.5	249
369	252.5
364.5	256.5
381.5	268
367	275
390	298.5
387.5	305.5
421	308.5
419	305
373.5	304.5
394.5	310
393	312.5
408.5	315.5
418.5	330
409	328
399.5	324.5
405.5	333.5
405.5	334
397.5	332
382	324
378.5	314
369.5	324.5
365.5	337
366	339.5
387	357.5
385	362.5
379.5	357.5
375.5	357
372.5	366.5
364.5	361.5
378.5	382.5
367	381
374.5	390
424.5	412.5
419	413.5
409.5	408
402	398.5
388	400.5
391.5	409
383.5	393
366.5	397
291	253.5
303.5	254
254.5	293.5
145	242.5
160.5	272.5
169	281
117	277
242	352.5
194.5	358
359	244.5
341	237
344.5	238.5
349	242.5
355	255.5
355	251
338	251.5
340	257.5
332.5	271.5
346.5	280.5
375	286
361	293.5
358.5	293.5
359.5	313.5
357	315
357	341
349	340.5
347	329.5
334	329
330.5	316
354.5	355
355	358.5
356.5	362.5
354.5	365.5
344	358
344.5	366.5
343.5	374
331	358.5
322.5	343.5
332.5	384.5
599	436
528.5	432
545	447
512	447.5
484.5	465.5
535.5	476.5
521	479
613	479
402.5	418.5
400.5	415.5
399	424
405	430.5
402	436.5
422	443.5
377	410
363.5	410.5
363.5	407.5
362.5	418
372.5	428
361	427
361	430
367.5	437
375	439.5
375.5	442
389.5	441.5
390.5	452
388	457.5
395.5	454.5
408	454
403	467
381	470.5
375	477.5
364.5	474
365	478
363	477.5
362.5	452.5
320	395.5
347.5	394
342	405.5
342	413.5
335.5	409
355.5	425.5
354.5	430.5
347.5	425
330.5	424
332	432
329.5	436
345.5	434
339	465.5
338.5	464
336	462.5
331.5	465
341	470.5
349.5	476
339.5	478
334	473.5
263.5	478
308.5	426
195.5	397
188	423
208.5	431
231	431
220	470

## Sheet: Sheet3
626.5	7.5
620.5	7.5
624	54.5
579.5	26
551	12.5
537	41.5
573.5	115
546.5	123
534	148
597.5	215.5
565.5	233.5
585.5	234.5
486	104.5
482	32
467.5	12.5
463	51.5
446.5	39.5
434.5	30.5
433	20
431.5	13.5
416	7.5
414.5	8
410	11.5
410	21.5
413	29
407	32
412	36
420	40
426	45
428.5	63.5
416.5	68.5
417	79
415.5	79
397	79
376	0
379	10.5
379.5	14.5
384.5	28.5
367	7
368	16.5
370	19.5
370.5	22.5
360.5	21.5
365	26
370	44.5
379	48.5
380.5	70
367.5	61
362	56.5
369.5	75
382.5	85
372.5	88.5
362	86.5
397.5	94.5
399	94
410.5	102.5
406	110.5
432.5	128.5
433	147
435.5	161.5
455.5	198
459.5	204.5
483	230
412	136.5
404	120.5
395.5	123.5
395	127.5
381.5	108.5
378	109.5
380	98
366.5	100.5
370.5	110
401	131
400.5	134.5
394.5	136
397	160.5
421	165.5
427	177.5
436	187.5
427.5	183.5
423	183.5
407.5	185
411	192.5
404.5	204
416.5	210
421	228.5
398	216
382.5	215
393.5	191.5
390.5	194
389.5	196
392	183.5
365.5	139
362	144.5
373.5	171
375.5	180
367	184.5
368.5	201.5
377	195
380.5	198.5
370.5	213.5
365	219.5
395	232
487.5	244.5
615.5	265.5
550	269.5
615.5	300
625	342
601	336.5
592	332.5
639.5	358
514.5	290.5
548.5	397.5
522	346.5
497.5	346
477.5	282.5
464	280.5
457.5	249
443	237.5
417.5	263.5
448.5	273
456	295.5
435.5	308
425	300
408.5	309
410.5	324.5
421.5	330
434	337
456.5	340.5
445	348
421.5	343
466.5	389.5
431.5	398
429	401.5
423	384
397.5	240
389	240
359.5	237
356.5	219.5
353	225.5
347	217.5
355.5	205.5
346.5	196
346.5	194
332.5	173.5
347.5	229
352.5	234.5
360	256.5
370	268.5
391	267
389	249.5
388.5	271.5
387.5	271.5
376.5	274.5
381.5	283
380	286.5
376.5	292.5
379.5	294
378	298.5
380	306.5
386	306.5
381	312.5
378.5	312.5
381.5	325.5
380	330
373.5	334.5
397.5	338.5
387	351
385.5	353.5
351	270
350	272.5
351.5	281
349	301
344	300.5
339.5	302.5
360.5	312.5
350	314.5
349	326
335	330.5
339.5	340
373.5	351.5
369	352
347.5	352.5
354.5	361
347.5	359
348	364.5
333.5	358
338.5	372.5
371	365
371.5	368
410	377
400	374.5
402.5	377.5
395.5	376
398	383
391	373.5
391.5	367
386	376.5
413.5	393.5
410.5	405
398.5	403.5
349.5	378.5
357	386.5
368.5	393.5
376.5	399.5
350.5	385.5
353.5	395
341.5	394.5
346	401
359	403
357	17.5
348.5	16
333	1
328.5	2.5
322.5	6.5
351	33.5
348.5	46
347	48
354	48.5
358.5	64
345	61
342	63
334.5	48.5
306.5	23.5
296.5	22
272	14
255.5	28.5
273	70.5
341.5	75.5
350	83.5
329.5	73
323.5	73.5
345	93.5
336	93.5
332	92.5
329.5	92
350.5	109.5
360	118
343.5	127.5
339	136.5
333	125.5
332	116.5
331	115.5
299	98.5
330	156
321.5	149
328.5	174.5
316	181.5
300	142.5
304	197.5
330	225
288	220.5
276	220.5
251.5	107
228.5	128.5
241	152
193	173
170.5	60.5
188	19
145.5	20
149	51.5
113.5	54
116	71
136	97.5
162.5	126.5
138.5	146.5
176	200.5
124.5	217
227	215
142	229.5
317.5	241.5
308	248.5
297	248
300	260.5
326	297.5
312.5	295.5
300	293
292	280
307	342.5
300	343
279.5	330.5
248.5	329.5
243	323.5
182.5	308
160	269
141	313.5
251.5	374.5
229	372.5
314	382.5
272.5	389
292	407
284.5	404
327	423.5
321.5	424
354.5	409.5
361	413
394	410
417.5	417.5
412	417.5
407	427
399	422
387.5	419
379	414
376	419
342.5	420.5
346	424
346.5	429.5
354.5	428
351	430
344.5	438
337.5	438.5
339.5	444
393	436
395.5	440.5
409.5	455
393.5	454.5
370	452.5
361	446.5
328	447.5
311	434.5
314	454
330	454.5
232	406.5
269	410
236	414
146.5	403
187	433
220	447.5
215	444
168.5	449
154	439
597.5	422.833
631.5	428.833
622.833	461.5
616.167	456.833
594.833	447.5
549.5	434.833
453.5	448.167
462.167	474.167
427.5	472.167
626.167	478.167
386.167	474.167
373.5	472.167
351.5	455.5
353.5	476.833
349.5	472.167
335.5	473.5
317.5	464.833
319.5	476.833
289.5	474.167
272.833	468.833

## Sheet: Sheet4
636	14.5
577	8.5
599.5	30
578	22.5
525	24
538.5	45
608.5	88
603	94.5
597.5	103
565	104
569.5	114.5
569	117.5
591.5	123.5
621.5	160
637.5	173.5
612	207.5
611.5	211.5
620	221
590	200
543.5	163
517	174
513	181.5
498	78.5
479	108
462	46.5
455.5	40.5
444.5	9.5
440.5	5
435	2
426	0
418	1.5
420.5	0
437.5	40.5
448	61.5
425	36.5
417	26
416.5	14
404.5	11.5
408.5	17
408.5	27
389.5	21
376.5	27.5
392	43
393.5	47.5
402	46
402	48
420	71
399	62.5
396	72.5
385	75
373.5	38.5
367	53
363	63
387	81.5
408.5	89
425.5	89.5
430.5	98
422.5	94
420.5	95
412.5	95.5
402	102
411	106
428	109.5
425	112
425	114.5
436.5	128.5
417	129
403.5	123
381.5	103
373.5	108
370	110.5
378	116
361.5	111.5
362.5	116.5
376	135.5
371.5	131.5
393	134.5
384.5	137.5
430	144.5
411.5	142
407	144
405	149.5
402.5	149.5
417.5	165
456	169
450.5	175
439.5	171
456.5	189
452	188.5
471	192.5
451.5	211.5
439	195
432	188.5
392.5	163
389	169
399.5	170
401.5	173.5
370	156.5
363	148
361.5	147
395.5	179
385	180.5
409	190.5
402.5	191
399.5	200
392	187
390.5	196
399	209.5
389	204.5
377	194
367.5	194
516.5	230.5
478.5	224
471.5	234.5
470	233.5
427.5	204
427.5	208
405	224
399.5	222.5
381.5	212.5
379	217
375	204.5
367	234
359	31
344.5	13.5
332.5	28.5
317.5	18
318	27.5
326	69
292.5	53.5
239.5	48
211.5	42.5
182	59.5
167.5	62.5
134	32.5
306.5	94.5
346	77
329	124.5
340.5	151.5
328	158.5
309	150
322.5	159.5
324	178
318	172.5
313	187
324.5	191.5
330.5	198
343	236
277	203.5
247	9.5
343	1.5
264	96
229	114.5
201	114
198.5	120.5
177.5	117.5
197.5	136
223	156
201.5	171
178.5	163.5
177.5	152.5
171.5	155
187.5	180
235.5	198
271.5	210.5
248.5	223.5
196	211.5
168.5	194
116.5	178
118	190
118.5	217.5
190.5	233.5
178.5	232.5
621	240.5
636	264.5
590	264.5
555.5	243
537.5	241
534	242.5
523.5	250
508.5	246.5
502.5	246
512.5	254.5
548.5	280.5
532.5	278
524.5	277.5
489	255.5
474	268.5
447.5	242.5
435	261
397.5	258.5
398.5	281
379.5	280
362	284.5
390.5	291.5
452	289.5
442	286
441.5	283
592.5	305
559	314
610.5	366.5
637.5	397.5
542.5	385.5
506.5	364
513.5	341
491.5	320.5
487.5	324
488	328.5
467.5	307
437.5	299.5
432	300
419	291.5
419	299
416.5	304
423.5	309.5
395	302.5
393	308.5
402	307
400	307
383.5	315.5
408.5	334
404.5	336
402.5	336
394	339.5
392.5	337
428	348
420	357.5
418	367
427	382.5
508	408
482	400.5
440	401
431	395
404.5	381
405.5	383
405	390
400	378.5
392.5	352.5
376.5	347.5
376.5	354.5
356.5	337.5
358.5	345.5
353.5	345.5
436	414
413.5	404.5
385.5	397.5
380.5	375
369.5	364.5
367.5	366
364.5	365.5
353.5	376.5
359.5	386
353	404
356	407.5
357.5	413.5
356	417
358	425
324.5	259.5
321	277.5
314.5	282
281	272.5
352	290
345	288.5
343	300.5
336.5	299.5
333	299.5
309.5	297
290	292
278	286.5
344.5	343
351.5	319.5
348	329
339	310.5
324.5	312
327	319
337.5	332
343	356.5
347.5	367.5
354	388.5
335	383.5
311	325.5
299	318
303	325.5
316	334
286.5	324.5
263.5	317
253.5	318.5
237	314
210.5	310.5
159	263
188.5	324.5
220	337
297	350
321	376.5
315	367
298.5	377
291	378.5
281.5	380.5
312	389.5
344	412.5
337	412.5
335	417.5
330	429.5
383	433.5
390.5	440
360	433.5
343	442.5
359.5	440.5
319.5	436
296	418
242.5	405
219	370.5
197	397
148.5	345
116	378
166	410.5
156	412
315.5	446
202	455
467	448.5
442.5	448.5
443.5	456.5
407.5	474
399.5	470
381	474.5
354	452
355.5	464.5
332.5	449
331	449.5
319.5	458
306	458
313.5	462.5
343.5	469
331	476.5
374.5	478.5
613	436.5
605	475.5
630.5	478
640	474.5

## Sheet: Sheet5
649	7
636.5	2.5
627	0
619.5	5
633	22
618	49.5
610.5	40
607.5	30
595	10.5
555.5	19
557	25
557	0
507	39.5
493	22
492	14
592.5	73.5
601	94
626.5	120.5
614	143.5
618.5	172.5
591	161
587.5	159.5
580.5	171.5
587.5	183.5
598	196.5
603.5	196
617	218
561.5	131.5
554	145
483.5	104
489.5	126
465	86
436.5	28
423.5	20
433	39.5
424	30.5
413	22.5
403.5	15.5
405.5	25.5
410	38
399	27
394.5	7
385	2
371.5	7.5
369.5	11.5
367	11.5
378	42
369	34.5
404.5	78.5
398.5	79.5
394.5	75
407	88
394.5	94
395.5	99.5
440.5	97.5
439.5	109
421	113
469	137
460	134
441.5	135.5
440	140
455.5	154.5
466	155
520	209
484.5	205.5
453	204
425.5	169.5
426.5	176
428	194.5
419.5	205
438.5	215
429	218
459.5	237
412.5	233.5
401	171.5
397	178
413.5	157.5
435.5	148
432.5	144.5
370.5	83
370.5	81
382	120
410.5	151.5
397.5	138
395	137.5
365.5	128.5
384	167
378	160
395	195.5
396	199.5
397	204
382.5	207.5
366	215
362.5	212.5
561	238.5
350	66.5
363.5	84
362	84
349	80.5
338.5	75
334.5	84
344.5	93
341	111.5
334.5	111.5
338	115.5
347.5	121
332	125.5
350	140
344	143.5
360	157.5
349	158.5
352.5	181.5
314	150.5
308	158
320.5	99.5
305.5	110.5
310	88.5
316.5	84.5
318.5	72
320.5	66.5
325.5	59.5
325.5	49.5
341	30.5
345	0
326.5	16
316	23
263.5	29.5
251	6.5
294.5	63
290	68
268.5	84
219	21.5
231	49.5
188	47
139.5	2
144.5	17.5
124.5	34
118	60
141	60.5
155.5	79
159.5	90
129.5	113.5
190	121
151	133.5
167.5	145
162.5	156.5
229	159.5
230	167
219.5	166.5
222	171
248	170.5
287.5	147
307.5	175.5
323	186
319.5	192
308	186
312.5	200
321	213.5
335.5	216
357.5	233
267.5	200.5
256.5	211
274.5	223.5
225.5	210
168.5	194
174.5	214
186	231.5
157	235.5
592.167	246.167
495	253
573.5	272
561	279.5
603.5	299.5
601.5	312
589.5	313
590	311
563	303.5
564.5	319.5
629	346.5
601	352
557	349
539.5	335.5
509	332
505.5	337
484	295.5
482	294
422	248
400	253
411.5	279
459	302
453	307
470	325
476	336.5
509	369.5
541	374.5
604	377.5
609.5	385.5
549	396.5
566	430.5
507	395.5
494.5	368
476.5	359.5
464	393
491	425.5
506	449.5
467	453
449	426.5
445	404
432	401
427	392
422.5	358.5
409.5	353.5
409.5	301.5
394	302.5
394	313
384.5	290
385	268.5
378	269.5
375.5	268.5
364.5	270.5
375.5	320
392.5	334
402	356
387.5	350.5
389.5	369.5
378.5	367
366	330
385.5	380.5
381	387
363.5	388
361.5	386.5
393.5	432.5
383	435.5
380	439
362.5	419
369	431
436	430.5
436.5	445
392.5	453
361.5	428.5
515.5	462.167
432.167	475.5
405.5	471.5
353.5	445.5
336.167	246.5
336.167	266.5
350.833	271.833
324.833	287.833
318.833	275.167
316.833	283.167
312.167	294.5
317.5	309.833
341.5	309.833
354	313.5
334.5	323.5
331.5	326.5
329	339
348	348
324	347.5
343.5	358
332.5	356.5
348.5	363.5
349	367.5
349.5	407
339	397.5
349	433.5
346.5	435
343.5	428.5
314.5	429.5
312	429.5
316.5	402.5
311	392
308	372
302.5	344.5
303.5	263
285	263
254.5	251.5
219	251.5
279.5	298.5
276	310
244.5	286.5
236.5	280.5
207	283.5
219	312
192.5	319.5
171.5	312.5
182	330.5
199.5	357.5
236	354.5
227.5	356
226.5	360.5
255.5	377
271	385
263.5	383.5
283	416
283	432.5
266	441.5
239	415.5
227.5	379
210.5	422
184.5	446
117.5	240.167
150.833	258.833
145.5	297.5
131.5	365.5
130.833	370.833
114.833	356.833
130.167	389.5
123.5	438.167
360.5	469
355	469
369.5	476
317	465.5
247.5	465
241.5	450.5
204	462
175	459.5
162.5	459.5

## Sheet: Sheet6
620	5.5
620	22
616.5	30
593.5	1.5
593	5.5
587	34.5
593	49
617.5	73
569	75
563.5	53
558	28.5
555	29
520.5	14
487.5	14
491.5	2.5
474.5	4.5
532.5	74
570	107.5
554.5	111.5
536	108.5
502	97
615.5	126.5
630	132
619	178.5
620	185.5
577.5	187
570.5	186
563.5	169
546	162
545	141
477	96.5
469.5	87
469	53
443	26
423.5	38
446	74
423.5	67.5
417.5	66.5
419.5	48.5
421.5	5
403.5	33
384.5	7
374.5	12
386.5	35.5
385.5	67.5
389	72
388.5	86.5
414.5	100.5
416	113.5
415	119.5
402	123
401.5	126
361	118.5
469	142.5
410	152
419.5	155
425.5	164
417	165
411	164.5
404.5	172.5
431.5	177
459	174
469.5	180.5
485	187.5
462	213
455.5	218.5
424	215.5
414	225
389	228.5
383	213.5
377.5	216
362	180
354.833	44.8333
331.5	3.5
329.5	6.83333
328.833	12.1667
328.167	14.1667
326.833	30.1667
320.167	42.1667
308.833	10.8333
299.5	38.1667
294.167	42.8333
330.833	74.1667
320.167	64.8333
286.833	56.1667
292.833	75.5
310.833	94.1667
195.5	0
203.5	11
237.5	37
224	52.5
225	57.5
209.5	69.5
201	62
166.5	15
163	5.5
168	25.5
158.5	41.5
152	57
122	67
153.5	72
244	89
227	90
188.5	109
137.5	138
134.5	137
131.5	135
253	122.5
262.5	132
327.5	101.5
326.5	108.5
328	116.5
316	126
314	126
356.5	147
377	148.5
341	153
330.5	152
341	181.5
324	171.5
355	216
354	221.5
350	225
351.5	228.5
334	198.5
319	190
312	187.5
302	179.5
217	183
195.5	193.5
186.5	182.5
179	180
136.5	192
318.5	212
299	217.5
316	232.5
610	253.5
613.5	268.5
582	264.5
572.5	256
567.5	258.5
583.5	299
544	303
526.5	299
520	298
504.5	276.5
479.5	246
462	292
411.5	258
390.5	244.5
379.5	245
369	255.5
362	266.5
410	282.5
402.5	286
387	293
377.5	295
389.5	304.5
376.5	313.5
553.5	327.5
529.5	363
530.5	372.5
514	375.5
592.5	389.5
620	397
491.5	343
401.5	333
389.5	334.5
394.5	343
389.5	343.5
357	322.5
390	359
363.5	367.5
468.5	394
398	398.5
336.5	247
339.5	252.5
328	268.5
319.5	242
290	237.5
279	237.5
315.5	294.5
293.5	295
310	306.5
319.5	320
314	344
316.5	350
292.5	350.5
289	347.5
273	350
302	363
301.5	368.5
330.5	389
374.5	414.5
299	391
290	382.5
240.5	231.5
236	230
221.5	251.5
221.5	254.5
220.5	265
260	269
247.5	273
188	266
186	227
172	236
163	251
129.5	248
133.5	266.5
226	303
192.5	294.5
177.5	303.5
171	309.5
134.5	304
150	319.5
151.5	338
213	320.5
197.5	342.5
242	346.5
218.5	380.5
173.5	381
154	393
147	392
123.5	375.5
117.5	393
148.5	414
181.5	402.5
225	397.5
238	397
276.5	407.5
230.5	416.5
302.5	414.5
306	414
296.5	417
332	422
380.5	425.5
472	431.5
494	404.5
548	414.5
579.5	413.5
590.5	420.5
622	431
582	427
564	424.5
562	445.5
579.5	459
577.5	459.5
538.5	449
533.5	470
458	479
411	475
404.5	467
396	459.5
372.5	428.5
375.5	473.5
378	478.5
367.5	474.5
313.5	434.5
312.5	449
335.5	474.5
303.5	464
267	467
162	426.5
177.5	441
165	442.5
248.5	448.5
244	457.5
247.5	468
223.5	457
223	460.5
140	472.5

## Sheet: Sheet7
624	1.5
630	30.5
621.5	36.5
600	29
631.5	65.5
640	71.5
628.5	93
631.5	102.5
595	77.5
582	68.5
560.5	74
525.5	51
548	16.5
489.5	45.5
455.5	3.5
462.5	46
482	71.5
524	90.5
540	132.5
600	139.5
605.5	163.5
586	156
560.5	145
566	163.5
552.5	190
575	207
614.5	212
614	223.5
565	233.5
533	232.5
503	208
491.5	180
467.5	104
441	81.5
448.5	65
438	58.5
435.5	39.5
425.5	89
427.5	91
468	132.5
447.5	129.5
452.5	136.5
445	142.5
449	156
456	189
473	226.5
424.5	219
409	198
393	168
414	139
413	119.5
394.5	118
382.5	90.5
376	65.5
372	12
369.5	84.5
366	127
313	0.5
317	8.5
315.5	12
314	46
329	40.5
354.5	59
339	69
303.5	84
307.5	91
291	104.5
280.5	48.5
247.5	83
201	43
224.5	83
210.5	68.5
193	50
183.5	63.5
166.5	57
123.5	74.5
122.5	75.5
188	109
239	118.5
256.5	143.5
249.5	138.5
295	147.5
292.5	158.5
315	135
312	138
337	158.5
299.5	181.5
181	128
144	129.5
184.5	144.5
146	155.5
178.5	174.5
166.5	176.5
200.5	159
200	162
212	179.5
244	179
199	190.5
177.5	192.5
238.5	203.5
257	216.5
251.5	217.5
287.5	224
294.5	230.5
216.5	216
194	233.5
149	217
137	235
606.5	247
583.5	266
560.5	273
568.5	284.5
610	288
586.5	306
585.5	352.5
558.5	326.5
516	313.5
622.5	381
533	375
488	382.5
483	341
454	350
442.5	379
493.5	242
411.5	235.5
408.5	234.5
408	241.5
387	260
363	267.5
370.5	286.5
414.5	286.5
440.5	291
419.5	302
406	294.5
390	305
408.5	370
420.5	393
427.5	395.5
366.5	391.5
533.5	416.167
534.167	423.5
506.167	416.833
579.5	446.167
618.167	470.167
590.167	468.833
550.833	456.167
536.167	464.833
543.5	477.5
456.167	452.833
453.5	452.833
463.5	440.167
448.833	457.5
406.833	454.833
418.833	410.167
408.833	428.833
384.833	429.5
387.5	459.5
366.167	413.5
360.833	422.833
339.5	445.5
336.833	476.833
336.167	428.833
339.5	422.167
320.833	436.167
358.167	305.5
356.833	324.167
348.167	329.5
352.833	340.833
332.167	351.5
338.833	356.833
338.833	378.833
344.167	398.167
322.833	412.167
303.5	438.167
271.5	461.5
287.5	414.833
293.5	384.833
333.5	372.833
319.5	382.167
330.167	325.5
231.5	255.5
210.167	258.167
349.5	223.5
347.5	286.5
346.5	289.5
347	292.5
325.5	282.5
307.5	303
298	291.5
286	279.5
264	265
281.5	292
286	307.5
264.5	296.5
252	317.5
275.5	347
273	348
271.5	346.5
251	347
239.5	344
258	387.5
246.5	386.5
239.5	420
198.5	375.5
191.5	366.5
220.5	322.5
201.5	295
198	293.5
127	244.5
129.5	256
126	253.5
147	279
164	307.5
155	301.5
210	328.5
200	340
192.5	333.5
176.5	329.5
180	339
180.5	346.5
157.5	337.5
149	412
145	411.5
130.5	440.5
173.5	426
190	447.5
237.5	476
139	431
