# Supplementary material for: The Ciliate Paramecium Shows Higher Motility in Non-Uniform Chemical Landscapes
Source: PLoS One. 2011 Apr 11;6(4):e15274. doi: 10.1371/journal.pone.0015274 (PMC3073933; doi:10.1371/journal.pone.0015274)
Supplement: Supporting Information S1 — The suppotring information contains the raw positional data of the Paramecium individuals and the scilab software that is used to analyze them. (ZIP) [file pone.0015274.s001.zip › plot_control.sce]

// investigate actual Paramecium positions
// - extract position data from a file
// - calculate and plot the dispersion indices for the projected point processes
//   in x- and y-directions
// this code preduces Figure 2 (control scenario)

clear;

// numbers of subintervals used to be in each subdivision
ivals = [20 40 60 80 100 120 140 160 180 200]; 
num_tests = size(ivals,2);
// probability of an error of type I
alpha = 0.05;
// dispersion indices for the different numbers of equal subintervals
Ix = zeros(1,num_tests); Iy = zeros(1,num_tests);
// upper rejection boundary - too clustered if dispersion index is greater
upper = zeros(1,num_tests);
// lower rejection boundary - too homogeneous if dispersion index is smaller
lower = zeros(1,num_tests);
// rejection of the null hypothesis for the specific number of subintervals
reject_x = zeros(1,num_tests);  reject_y = zeros(1,num_tests);
// name of the data file
sheets = readxls('Control_data.xls');

figure;
a3 = gcf();
for s = 1 :7
  s1 = sheets(s);
  // set first and second column equal to x and y respectively
  x = s1(:,1);
  y = s1(:,2);
  // normalize the positions so that they are between 0 and 1 (this depends on the boundaries of the field)
  xmin = min(x); xmax = max(x); x = (x-xmin)/(xmax-xmin);
  ymin = min(y); ymax = max(y); y = (y-ymin)/(ymax-ymin);
  numinds = size(x,1);
  maxnumivals = ivals(num_tests);
  for l = 1 : num_tests
    numivals = ivals(l);
    // reset the counter
    countsx = zeros(1,maxnumivals);  countsy = zeros(1,maxnumivals); 
    // count the number of particles in each subinterval
    for j = 1 : numivals
      a = (j-1)/numivals; b = j/numivals;
      countsx(j) = sum((x>a) & (x<b));
      countsy(j) = sum((y>a) & (y<b));
    end
    // compute the dispersion index for the current number of intervals
    Ix(l) = numivals*(numivals-1)*variance(countsx(1:numivals))/numinds;
    Iy(l) = numivals*(numivals-1)*variance(countsy(1:numivals))/numinds;
    // compute the rejection boundaries and reject the null hypothesis if the dispersion
    // index lies above the upper or below the lower boundary
    upper(l) = cdfchi("X", numivals-1, 1-alpha, alpha);
    lower(l) = cdfchi("X", numivals-1, alpha, 1-alpha);
  end
  allmaxx = max(max(Ix),max(upper));
  allmaxy = max(max(Iy),max(upper));
  // plot dispersion index and rejection boundaries
  subplot(3,3,s);
  plot(ivals,Ix,'.',ivals,Iy,'.',ivals,lower,'-',ivals,upper,'-','linewidth',2)
  a3 = gca(); a3.box = 'on'; a3.tight_limits= 'on'; a3.font_size = 3; a3.thickness=2;
  a3.margins(1) = .195;
  a3.margins(3) = .15;
  a3.margins(4) = .15;
  a3.data_bounds = [0,0; 1.05*ivals(num_tests), 1.05*allmaxx]; 
  fig = gcf(); fig.background = -2; // white background
  title("$t = " + string(s*15 - 15) + "\,s$", 'fontsize', 3); a3.x_label.font_size = 10;
  a3.auto_scale = 'on';
end;
l = legend("$I_k^x$", "$I_k^y$",5);
l.font_size=4; l.fill_mode = 'off';
