# Supplementary material for: The Ciliate Paramecium Shows Higher Motility in Non-Uniform Chemical Landscapes
Source: PLoS One. 2011 Apr 11;6(4):e15274. doi: 10.1371/journal.pone.0015274 (PMC3073933; doi:10.1371/journal.pone.0015274)
Supplement: Supporting Information S1 — The suppotring information contains the raw positional data of the Paramecium individuals and the scilab software that is used to analyze them. (ZIP) [file pone.0015274.s001.zip › plot_index.sci]

	// investigate Paramecium positions
	// - extract position data from a file (two columns)
	// - calculate and plot the dispersion indices for the projected point processes
	//   in x- and y-directions
	// see D. Stoyan and H. Stoyan, "Fractals, Random Shapes and Point Fields", Wiley & Sons, Chichester 1994
clear;
	// numbers of subintervals used to be in each subdivision  
ivals = [20 40 60 80 100 120 140 160 180 200 ]; 
num_tests = size(ivals,2);
	// probability of an error of type I
alpha = 0.05;
	// dispersion indices for the different numbers of equal subintervals
Ix = zeros(1,num_tests); Iy = zeros(1,num_tests);
	// upper rejection boundary - too clustered if dispersion index is greater
upper = zeros(1,num_tests);
	// lower rejection boundary - too homogeneous if dispersion index is smaller
lower = zeros(1,num_tests);

	// name of the data file
	// (1) with attractant in the center channel (t=0, 15, 30 s)
// data_file = 'attractant_t15.txt';
         // (2) with repellant in the center channel (t=0, 15, 30, 60, 90 s) 
data_file = 'repellant_t0.txt';
	// read four/two columns and as many lines as there are (third and fourth are the important ones)
all_data = read(data_file,-1,2); 
x = all_data(:,1); y = all_data(:,2); 

	// normalize the positions so that they are between 0 and 1 (this depends on the boundaries of the field)
xmin = min(x); xmax = max(x); x = (x-xmin)/(xmax-xmin);
ymin = min(y); ymax = max(y); y = (y-ymin)/(ymax-ymin);
numinds = size(x,1);

maxnumivals = ivals(num_tests);
for l = 1 : num_tests
    numivals = ivals(l);
	// reset the counter
    countsx = zeros(1,maxnumivals);  countsy = zeros(1,maxnumivals); 
        // count the number of particles in each subinterval
    for j = 1 : numivals
        a = (j-1)/numivals; b = j/numivals;
        countsx(j) = sum((x>a) & (x<b));
        countsy(j) = sum((y>a) & (y<b));
    end
	// compute the dispersion index for the current number of intervals
    Ix(l) = numivals*(numivals-1)*variance(countsx(1:numivals))/numinds;
    Iy(l) = numivals*(numivals-1)*variance(countsy(1:numivals))/numinds;
	// compute the rejection boundaries and reject the null hypothesis if the dispersion
	// index lies above the upper or below the lower boundary
    upper(l) = cdfchi("X", numivals-1, 1-alpha, alpha);
    lower(l) = cdfchi("X", numivals-1, alpha, 1-alpha);
end
allmaxx = max(max(Ix),max(upper));
allmaxy = max(max(Iy),max(upper));
totmax = max(allmaxx,allmaxy);

	// plot dispersion index and rejection boundaries
figure;
plot(ivals,Ix,'.',ivals,Iy,'.',ivals,lower,'-',ivals,upper,'-','linewidth',4)
a3 = gca(); a3.box = 'off'; a3.tight_limits= 'on'; a3.font_size = 3; a3.thickness=2;
a3.data_bounds = [0,0; 1.05*ivals(num_tests), 1.05*totmax]; 
fig = gcf(); fig.background = -2; // white background
a3.x_label.text = "$k$"; a3.x_label.font_size = 4; 
a3.title.text="$t=0\,s$"; a3.title.font_size = 4; 
l = legend("$I_k^x$", "$I_k^y$",5);
l.font_size=4; l.fill_mode = 'off';
