# Supplementary material for: The Ciliate Paramecium Shows Higher Motility in Non-Uniform Chemical Landscapes
Source: PLoS One. 2011 Apr 11;6(4):e15274. doi: 10.1371/journal.pone.0015274 (PMC3073933; doi:10.1371/journal.pone.0015274)
Supplement: Supporting Information S1 — The suppotring information contains the raw positional data of the Paramecium individuals and the scilab software that is used to analyze them. (ZIP) [file pone.0015274.s001.zip › plot_raw_data.sci]

	// analysis of Paramecium positions
	// - extract position data from a file
	// - plot the positions of the individuals and the histograms of positions in the x- and the y-directions
clear 
	// name of the data file
data_file = 'attractant_t30.txt'; 
	// read two columns and as many lines as there are
all_data = read(data_file,-1,2); 
x = all_data(:,1); 
y = all_data(:,2);
	// normalize the positions so that they are between 0 and 1 (this depends on the boundaries of the field)
xmin = min(x); xmax = max(x); xnorm = (x-xmin)/(xmax-xmin);
ymin = min(y); ymax = max(y); ynorm = (y-ymin)/(ymax-ymin);

figure;
plot(xnorm,ynorm,'.','LineWidth',3)
a = gca(); a.box = 'off'; a.tight_limits= 'on'; a.font_size = 3;
fig = gcf(); fig.background = -2; // white background
a.x_label.text = "$x$"; a.x_label.font_size = 4;
a.y_label.text = "$y$"; a.y_label.font_size = 4; a.y_label.font_angle = 0;
a.title.text = "$t=30\,s$"; a.title.font_size = 4;

figure;
histplot(20, xnorm, style=2);  // blue
p=get('hdl'); p.children.thickness=2;
histplot(20, ynorm, style=5);  // red
p=get('hdl'); p.children.thickness=2;
a = gca(); a.box = 'off'; a.tight_limits= 'on'; a.font_size = 3;
fig = gcf(); fig.background = -2; // white background
l = legend("$\Pi_x$","$\Pi_y$");    
l.font_size=4; l.fill_mode = 'off';
 
