# Supplementary material for: The Ciliate Paramecium Shows Higher Motility in Non-Uniform Chemical Landscapes
Source: PLoS One. 2011 Apr 11;6(4):e15274. doi: 10.1371/journal.pone.0015274 (PMC3073933; doi:10.1371/journal.pone.0015274)
Supplement: Supporting Information S1 — The suppotring information contains the raw positional data of the Paramecium individuals and the scilab software that is used to analyze them. (ZIP) [file pone.0015274.s001.zip › repellant_t0.txt]

   6.0000000000000000        21.000000000000000     
   15.500000000000000        655.00000000000000     
   26.500000000000000        644.00000000000000     
   42.000000000000000        651.50000000000000     
   62.500000000000000        677.00000000000000     
   71.500000000000000        700.50000000000000     
   48.000000000000000        625.00000000000000     
   60.500000000000000        638.00000000000000     
   51.500000000000000        583.00000000000000     
   37.500000000000000        546.50000000000000     
   37.500000000000000        535.00000000000000     
   8.0000000000000000        502.00000000000000     
   17.500000000000000        486.00000000000000     
   21.000000000000000        491.00000000000000     
   29.000000000000000        479.50000000000000     
   61.000000000000000        500.00000000000000     
   82.500000000000000        440.50000000000000     
   88.500000000000000        455.50000000000000     
   69.500000000000000        544.00000000000000     
   66.500000000000000        535.00000000000000     
   69.000000000000000        581.00000000000000     
   75.500000000000000        610.50000000000000     
   106.00000000000000        662.00000000000000     
   96.500000000000000        574.50000000000000     
   82.000000000000000        537.50000000000000     
   106.00000000000000        567.00000000000000     
   116.00000000000000        578.00000000000000     
   129.50000000000000        604.50000000000000     
   129.50000000000000        674.00000000000000     
   161.50000000000000        705.50000000000000     
   176.50000000000000        690.50000000000000     
   163.00000000000000        634.50000000000000     
   174.50000000000000        622.50000000000000     
   164.50000000000000        612.50000000000000     
   187.00000000000000        635.00000000000000     
   223.00000000000000        690.00000000000000     
   191.00000000000000        604.50000000000000     
   221.00000000000000        602.00000000000000     
   204.00000000000000        561.00000000000000     
   186.50000000000000        550.00000000000000     
   137.50000000000000        536.50000000000000     
   134.50000000000000        530.50000000000000     
   128.50000000000000        513.00000000000000     
   113.00000000000000        491.00000000000000     
   117.00000000000000        454.50000000000000     
   107.00000000000000        419.00000000000000     
   150.00000000000000        485.00000000000000     
   144.50000000000000        464.50000000000000     
   176.50000000000000        523.00000000000000     
   192.00000000000000        536.50000000000000     
   209.50000000000000        542.50000000000000     
   229.50000000000000        549.00000000000000     
   214.50000000000000        506.00000000000000     
   200.50000000000000        482.50000000000000     
   178.50000000000000        453.00000000000000     
   190.50000000000000        440.00000000000000     
   155.50000000000000        436.00000000000000     
   151.50000000000000        428.50000000000000     
   144.00000000000000        428.50000000000000     
   138.50000000000000        399.00000000000000     
   125.50000000000000        379.50000000000000     
   98.000000000000000        360.00000000000000     
   120.00000000000000        361.00000000000000     
   164.50000000000000        415.50000000000000     
   171.00000000000000        384.50000000000000     
   197.50000000000000        381.50000000000000     
   205.00000000000000        392.50000000000000     
   211.50000000000000        413.00000000000000     
   209.00000000000000        405.00000000000000     
   231.50000000000000        489.00000000000000     
   231.50000000000000        441.50000000000000     
   229.50000000000000        416.50000000000000     
   237.50000000000000        396.50000000000000     
   211.00000000000000        371.50000000000000     
   256.83333333333331        618.16666666666674     
   254.16666666666669        596.16666666666674     
   243.50000000000000        538.16666666666674     
   252.16666666666669        522.16666666666674     
   260.16666666666669        519.50000000000000     
   242.16666666666669        495.50000000000000     
   244.16666666666669        497.50000000000000     
   252.16666666666669        487.50000000000000     
   263.50000000000000        482.16666666666663     
   261.50000000000000        443.50000000000000     
   262.83333333333331        423.50000000000000     
   248.83333333333331        382.83333333333337     
   234.83333333333331        354.83333333333331     
   246.83333333333331        342.83333333333331     
   256.16666666666669        348.16666666666669     
   262.83333333333331        590.16666666666674     
   272.83333333333331        562.16666666666674     
   278.16666666666669        558.83333333333326     
   278.16666666666669        519.50000000000000     
   278.16666666666669        502.16666666666669     
   290.16666666666663        482.83333333333337     
   292.16666666666663        471.50000000000000     
   299.50000000000000        461.50000000000000     
   281.50000000000000        409.50000000000000     
   274.16666666666669        386.83333333333337     
   274.16666666666669        336.83333333333331     
   286.16666666666669        339.50000000000000     
   290.83333333333337        345.50000000000000     
   248.83333333333331        314.16666666666669     
   235.50000000000000        278.16666666666669     
   231.50000000000000        260.16666666666669     
   248.83333333333331        267.50000000000000     
   267.50000000000000        646.16666666666674     
   279.50000000000000        705.50000000000000     
   282.83333333333331        680.16666666666674     
   302.83333333333337        694.16666666666674     
   319.50000000000000        681.50000000000000     
   330.16666666666663        685.50000000000000     
   328.83333333333337        671.50000000000000     
   338.83333333333337        672.83333333333326     
   295.50000000000000        644.83333333333326     
   288.83333333333337        626.83333333333326     
   284.83333333333331        576.16666666666674     
   284.83333333333331        540.16666666666674     
   310.83333333333337        588.16666666666674     
   310.16666666666663        545.50000000000000     
   308.83333333333337        514.83333333333326     
   304.83333333333337        508.16666666666669     
   307.50000000000000        481.50000000000000     
   318.16666666666663        473.50000000000000     
   312.83333333333337        452.16666666666663     
   300.83333333333337        417.50000000000000     
   302.83333333333337        405.50000000000000     
   309.50000000000000        412.16666666666663     
   307.50000000000000        362.83333333333331     
   312.16666666666663        360.16666666666669     
   318.16666666666663        376.16666666666663     
   328.16666666666663        382.16666666666663     
   333.50000000000000        397.50000000000000     
   316.83333333333337        438.83333333333337     
   320.83333333333337        450.16666666666663     
   332.83333333333337        444.83333333333337     
   336.16666666666663        437.50000000000000     
   338.83333333333337        422.16666666666663     
   333.50000000000000        615.50000000000000     
   334.83333333333337        626.83333333333326     
   330.83333333333337        516.83333333333326     
   330.83333333333337        542.16666666666674     
   320.16666666666663        541.50000000000000     
   351.50000000000000        574.83333333333326     
   359.50000000000000        599.50000000000000     
   366.83333333333337        600.83333333333326     
   362.83333333333337        698.83333333333326     
   176.16666666666666        353.50000000000000     
   175.50000000000000        318.16666666666669     
   186.16666666666666        316.16666666666669     
   362.16666666666663        326.83333333333331     
   358.16666666666663        313.50000000000000     
   341.50000000000000        358.83333333333331     
   352.83333333333337        359.50000000000000     
   384.16666666666663        381.50000000000000     
   391.50000000000000        408.83333333333337     
   382.83333333333337        458.83333333333337     
   368.83333333333337        508.83333333333331     
   376.16666666666663        549.50000000000000     
   374.83333333333337        558.16666666666674     
   370.16666666666663        583.50000000000000     
   385.50000000000000        605.50000000000000     
   402.16666666666663        666.16666666666674     
   411.50000000000000        672.83333333333326     
   396.83333333333337        703.50000000000000     
   415.50000000000000        710.83333333333326     
   428.16666666666669        712.83333333333326     
   420.83333333333331        658.83333333333326     
   401.50000000000000        559.50000000000000     
   399.50000000000000        521.50000000000000     
   410.83333333333337        524.16666666666674     
   430.83333333333331        562.16666666666674     
   401.50000000000000        620.16666666666674     
   424.83333333333331        604.16666666666674     
   438.83333333333331        575.50000000000000     
   464.83333333333331        647.50000000000000     
   446.83333333333331        548.83333333333326     
   451.50000000000000        542.83333333333326     
   419.50000000000000        484.16666666666663     
   421.50000000000000        478.83333333333337     
   391.50000000000000        470.83333333333337     
   402.16666666666663        452.16666666666663     
   418.83333333333331        453.50000000000000     
   422.16666666666669        438.16666666666663     
   416.16666666666669        422.83333333333337     
   417.50000000000000        416.83333333333337     
   400.83333333333337        401.50000000000000     
   416.16666666666669        380.83333333333337     
   433.50000000000000        398.83333333333337     
   452.83333333333331        410.16666666666663     
   461.50000000000000        469.50000000000000     
   476.16666666666669        561.50000000000000     
   470.16666666666669        388.16666666666663     
   470.83333333333331        352.16666666666669     
   460.83333333333331        301.50000000000000     
   432.16666666666669        292.83333333333331     
   432.83333333333331        274.16666666666669     
   310.16666666666663        331.50000000000000     
   302.16666666666663        305.50000000000000     
   310.16666666666663        276.16666666666669     
   318.16666666666663        278.16666666666669     
   329.50000000000000        300.16666666666669     
   324.83333333333337        324.16666666666669     
   308.16666666666663        256.83333333333331     
   321.50000000000000        254.83333333333334     
   278.16666666666669        251.50000000000000     
   198.83333333333334        280.16666666666669     
   198.83333333333334        278.16666666666669     
   194.16666666666666        261.50000000000000     
   185.50000000000000        255.50000000000000     
   172.83333333333334        254.16666666666666     
   189.50000000000000        242.16666666666666     
   406.16666666666663        354.16666666666669     
   368.16666666666663        264.83333333333331     
   376.83333333333337        273.50000000000000     
   388.16666666666663        277.50000000000000     
   382.16666666666663        248.83333333333334     
   422.16666666666669        268.16666666666669     
   22.166666666666668        309.50000000000000     
   36.166666666666664        302.83333333333331     
   34.833333333333336        277.50000000000000     
   38.833333333333336        238.83333333333334     
   4.1666666666666670        217.50000000000000     
   71.500000000000000        322.83333333333331     
   66.833333333333329        310.83333333333331     
   94.833333333333329        345.50000000000000     
   130.83333333333334        350.16666666666669     
   149.50000000000000        302.16666666666669     
   87.500000000000000        303.50000000000000     
   95.500000000000000        291.50000000000000     
   114.16666666666667        288.16666666666669     
   126.83333333333333        297.50000000000000     
   118.16666666666667        280.16666666666669     
   106.83333333333333        271.50000000000000     
   95.500000000000000        264.16666666666669     
   87.500000000000000        255.50000000000000     
   64.833333333333329        212.83333333333334     
   47.500000000000000        190.16666666666666     
   102.16666666666667        244.16666666666666     
   100.83333333333333        238.16666666666666     
   98.833333333333329        214.83333333333334     
   85.500000000000000        194.16666666666666     
   77.500000000000000        155.50000000000000     
   83.500000000000000        164.83333333333334     
   23.500000000000000        136.16666666666666     
   87.500000000000000        114.83333333333333     
   88.166666666666671        103.50000000000000     
   60.166666666666664        102.16666666666667     
   62.833333333333336        101.50000000000000     
   22.833333333333332        102.83333333333333     
   22.166666666666668        70.833333333333329     
   42.166666666666664        52.166666666666664     
   46.166666666666664        50.833333333333336     
   50.833333333333336        60.166666666666664     
   16.166666666666668        12.833333333333334     
   39.500000000000000        38.166666666666664     
   45.500000000000000        18.833333333333332     
   56.833333333333336        16.166666666666668     
   56.833333333333336        31.500000000000000     
   60.166666666666664        28.833333333333332     
   67.500000000000000        37.500000000000000     
   68.166666666666671        88.166666666666671     
   75.500000000000000        82.166666666666671     
   60.833333333333336        7.5000000000000000     
   66.833333333333329        10.166666666666666     
   76.166666666666671        18.833333333333332     
   90.833333333333329        40.166666666666664     
   96.166666666666671        62.166666666666664     
   94.833333333333329        21.500000000000000     
   108.16666666666667        26.166666666666668     
   101.50000000000000        99.500000000000000     
   107.50000000000000        102.16666666666667     
   109.50000000000000        90.833333333333329     
   113.50000000000000        180.16666666666666     
   116.16666666666667        161.50000000000000     
   144.83333333333334        242.16666666666666     
   149.50000000000000        246.83333333333334     
   160.16666666666666        243.50000000000000     
   168.83333333333334        216.83333333333334     
   155.50000000000000        218.83333333333334     
   150.16666666666666        201.50000000000000     
   166.16666666666666        196.16666666666666     
   144.16666666666666        181.50000000000000     
   132.16666666666666        164.83333333333334     
   130.83333333333334        2.8333333333333335     
   127.50000000000000        16.833333333333332     
   128.16666666666666        48.166666666666664     
   128.83333333333334        71.500000000000000     
   134.16666666666666        70.833333333333329     
   141.50000000000000        79.500000000000000     
   117.50000000000000        138.16666666666666     
   122.83333333333333        134.16666666666666     
   132.16666666666666        120.16666666666667     
   152.16666666666666        86.166666666666671     
   154.16666666666666        100.83333333333333     
   163.50000000000000        132.83333333333334     
   172.16666666666666        113.50000000000000     
   183.50000000000000        118.83333333333333     
   174.16666666666666        94.166666666666671     
   152.16666666666666        44.166666666666664     
   136.83333333333334        28.833333333333332     
   160.83333333333334        7.5000000000000000     
   198.16666666666666        8.1666666666666661     
   204.83333333333334        27.500000000000000     
   207.50000000000000        26.166666666666668     
   188.83333333333334        98.166666666666671     
   224.16666666666666        70.833333333333329     
   219.50000000000000        64.833333333333329     
   220.83333333333334        2.8333333333333335     
   267.50000000000000        18.833333333333332     
   276.83333333333331        5.5000000000000000     
   274.83333333333331        30.833333333333332     
   207.50000000000000        142.83333333333334     
   206.16666666666666        192.83333333333334     
   209.50000000000000        230.16666666666666     
   224.16666666666666        208.83333333333334     
   244.83333333333334        220.16666666666666     
   274.16666666666669        240.16666666666666     
   290.16666666666669        225.50000000000000     
   300.83333333333331        236.83333333333334     
   318.16666666666669        234.83333333333334     
   314.16666666666669        216.83333333333334     
   305.50000000000000        186.16666666666666     
   284.83333333333331        178.83333333333334     
   268.83333333333331        181.50000000000000     
   240.16666666666666        193.50000000000000     
   244.83333333333334        185.50000000000000     
   258.83333333333331        172.16666666666666     
   264.83333333333331        164.16666666666666     
   265.50000000000000        166.83333333333334     
   241.50000000000000        158.83333333333334     
   244.16666666666666        156.83333333333334     
   235.50000000000000        122.16666666666667     
   251.50000000000000        136.16666666666666     
   252.83333333333334        132.83333333333334     
   257.50000000000000        132.16666666666666     
   250.16666666666666        120.83333333333333     
   256.16666666666669        97.500000000000000     
   256.83333333333331        97.500000000000000     
   260.83333333333331        111.50000000000000     
   270.83333333333331        136.83333333333334     
   270.83333333333331        130.83333333333334     
   290.16666666666669        160.16666666666666     
   308.83333333333331        166.16666666666666     
   300.16666666666669        122.83333333333333     
   290.83333333333331        109.50000000000000     
   291.50000000000000        103.50000000000000     
   269.50000000000000        103.50000000000000     
   282.16666666666669        80.166666666666671     
   277.50000000000000        66.833333333333329     
   282.83333333333331        67.500000000000000     
   308.16666666666669        86.166666666666671     
   313.50000000000000        85.500000000000000     
   318.16666666666669        132.83333333333334     
   329.50000000000000        244.50000000000000     
   330.00000000000000        222.00000000000000     
   330.50000000000000        197.50000000000000     
   322.50000000000000        149.50000000000000     
   349.50000000000000        164.00000000000000     
   344.50000000000000        149.00000000000000     
   349.50000000000000        212.50000000000000     
   351.50000000000000        198.00000000000000     
   368.50000000000000        213.50000000000000     
   368.50000000000000        204.00000000000000     
   369.50000000000000        240.50000000000000     
   385.50000000000000        205.00000000000000     
   383.50000000000000        189.00000000000000     
   382.00000000000000        187.50000000000000     
   384.00000000000000        186.00000000000000     
   376.50000000000000        175.50000000000000     
   365.00000000000000        165.00000000000000     
   361.50000000000000        185.00000000000000     
   359.50000000000000        151.00000000000000     
   357.00000000000000        106.50000000000000     
   346.00000000000000       100.000000000000000     
   328.00000000000000        76.000000000000000     
   331.00000000000000        65.500000000000000     
   341.50000000000000        74.000000000000000     
   342.50000000000000        28.000000000000000     
   359.00000000000000        78.500000000000000     
   371.00000000000000        87.500000000000000     
   375.50000000000000        87.500000000000000     
   396.00000000000000        127.00000000000000     
   411.50000000000000        128.00000000000000     
   394.50000000000000        210.00000000000000     
   401.00000000000000        233.00000000000000     
   411.50000000000000        210.00000000000000     
   381.00000000000000        216.00000000000000     
   437.50000000000000        233.00000000000000     
   447.00000000000000        220.50000000000000     
   467.00000000000000        223.50000000000000     
   470.00000000000000        224.50000000000000     
   478.00000000000000        202.50000000000000     
   425.00000000000000        155.50000000000000     
   421.50000000000000        111.50000000000000     
   437.50000000000000        124.00000000000000     
   449.50000000000000        148.50000000000000     
   462.00000000000000        148.50000000000000     
   458.00000000000000        111.00000000000000     
   437.00000000000000        99.500000000000000     
   440.50000000000000        89.000000000000000     
   464.50000000000000        93.000000000000000     
   466.50000000000000        75.500000000000000     
   449.00000000000000        75.500000000000000     
   412.00000000000000        69.500000000000000     
   375.50000000000000        57.500000000000000     
   361.50000000000000        25.500000000000000     
   366.50000000000000        29.500000000000000     
   378.50000000000000        33.500000000000000     
   381.50000000000000        15.000000000000000     
   396.00000000000000        22.500000000000000     
   405.50000000000000        35.500000000000000     
   424.00000000000000        62.500000000000000     
   433.50000000000000        37.500000000000000     
   439.50000000000000        18.500000000000000     
   447.50000000000000        21.000000000000000     
   449.50000000000000        51.000000000000000     
   444.50000000000000        63.000000000000000     
   454.00000000000000        63.000000000000000     
   436.50000000000000        3.5000000000000000     
