# Supplementary material for: The Ciliate Paramecium Shows Higher Motility in Non-Uniform Chemical Landscapes
Source: PLoS One. 2011 Apr 11;6(4):e15274. doi: 10.1371/journal.pone.0015274 (PMC3073933; doi:10.1371/journal.pone.0015274)
Supplement: Supporting Information S1 — The suppotring information contains the raw positional data of the Paramecium individuals and the scilab software that is used to analyze them. (ZIP) [file pone.0015274.s001.zip › repellant_t15.txt]

   27.000000000000000        686.00000000000000     
   28.000000000000000        687.00000000000000     
   59.000000000000000        703.00000000000000     
   61.000000000000000        700.00000000000000     
   73.000000000000000        707.00000000000000     
  100.000000000000000        702.00000000000000     
  100.000000000000000        697.00000000000000     
   145.00000000000000        693.00000000000000     
   131.00000000000000        675.00000000000000     
   134.00000000000000        671.00000000000000     
   136.00000000000000        679.00000000000000     
   154.00000000000000        706.00000000000000     
   171.00000000000000        700.00000000000000     
   188.00000000000000        706.00000000000000     
   190.00000000000000        695.00000000000000     
   159.00000000000000        658.00000000000000     
   113.00000000000000        633.00000000000000     
   143.00000000000000        620.00000000000000     
   141.00000000000000        612.00000000000000     
   63.000000000000000        626.00000000000000     
   69.000000000000000        613.00000000000000     
   4.0000000000000000        607.00000000000000     
   0.0000000000000000        589.00000000000000     
   3.0000000000000000        540.00000000000000     
   6.0000000000000000        541.00000000000000     
   55.000000000000000        569.00000000000000     
   64.000000000000000        579.00000000000000     
   94.000000000000000        584.00000000000000     
   113.00000000000000        580.00000000000000     
   138.00000000000000        584.00000000000000     
   147.00000000000000        581.00000000000000     
   160.00000000000000        596.00000000000000     
   199.00000000000000        618.00000000000000     
   204.00000000000000        656.00000000000000     
   225.00000000000000        654.00000000000000     
   240.00000000000000        697.00000000000000     
   257.00000000000000        693.00000000000000     
   262.00000000000000        693.00000000000000     
   302.00000000000000        674.00000000000000     
   341.00000000000000        648.00000000000000     
   319.00000000000000        651.00000000000000     
   323.00000000000000        632.00000000000000     
   297.00000000000000        602.00000000000000     
   298.00000000000000        593.00000000000000     
   263.00000000000000        621.00000000000000     
   230.00000000000000        585.00000000000000     
   191.00000000000000        552.00000000000000     
   113.00000000000000        555.00000000000000     
   81.000000000000000        509.00000000000000     
   56.000000000000000        521.00000000000000     
   37.000000000000000        504.00000000000000     
   25.000000000000000        505.00000000000000     
   16.000000000000000        498.00000000000000     
   11.000000000000000        486.00000000000000     
   30.000000000000000        482.00000000000000     
   56.000000000000000        496.00000000000000     
   63.000000000000000        490.00000000000000     
   59.000000000000000        489.00000000000000     
   57.000000000000000        476.00000000000000     
   46.000000000000000        472.00000000000000     
   89.000000000000000        504.00000000000000     
   85.000000000000000        489.00000000000000     
   77.000000000000000        478.00000000000000     
   95.000000000000000        497.00000000000000     
   98.000000000000000        501.00000000000000     
   108.00000000000000        468.00000000000000     
   113.00000000000000        474.00000000000000     
   117.00000000000000        471.00000000000000     
   161.00000000000000        495.00000000000000     
   192.00000000000000        522.00000000000000     
   188.00000000000000        514.00000000000000     
   223.00000000000000        468.00000000000000     
   262.00000000000000        539.00000000000000     
   263.00000000000000        507.00000000000000     
   278.00000000000000        510.00000000000000     
   307.00000000000000        548.00000000000000     
   363.00000000000000        612.00000000000000     
   393.00000000000000        713.00000000000000     
   383.00000000000000        675.00000000000000     
   454.00000000000000        707.00000000000000     
   448.00000000000000        690.00000000000000     
   430.00000000000000        683.00000000000000     
   439.00000000000000        671.00000000000000     
   420.00000000000000        648.00000000000000     
   404.00000000000000        617.00000000000000     
   384.00000000000000        594.00000000000000     
   357.00000000000000        586.00000000000000     
   341.00000000000000        575.00000000000000     
   350.00000000000000        572.00000000000000     
   346.00000000000000        551.00000000000000     
   358.00000000000000        549.00000000000000     
   354.00000000000000        535.00000000000000     
   325.00000000000000        526.00000000000000     
   320.00000000000000        515.00000000000000     
   322.00000000000000        490.00000000000000     
   334.00000000000000        502.00000000000000     
   351.00000000000000        511.00000000000000     
   356.00000000000000        501.00000000000000     
   369.00000000000000        497.00000000000000     
   384.00000000000000        546.00000000000000     
   400.00000000000000        571.00000000000000     
   413.00000000000000        555.00000000000000     
   454.00000000000000        586.00000000000000     
   446.00000000000000        577.00000000000000     
   474.00000000000000        606.00000000000000     
   458.00000000000000        549.00000000000000     
   470.00000000000000        550.00000000000000     
   466.00000000000000        544.00000000000000     
   443.00000000000000        528.00000000000000     
   467.00000000000000        514.00000000000000     
   416.00000000000000        488.00000000000000     
   443.00000000000000        481.00000000000000     
   448.00000000000000        461.00000000000000     
   352.00000000000000        486.00000000000000     
   348.00000000000000        474.00000000000000     
   369.00000000000000        478.00000000000000     
   384.00000000000000        467.00000000000000     
   339.00000000000000        447.00000000000000     
   337.00000000000000        447.00000000000000     
   301.00000000000000        427.00000000000000     
   307.00000000000000        408.00000000000000     
   313.00000000000000        411.00000000000000     
   346.00000000000000        422.00000000000000     
   343.00000000000000        413.00000000000000     
   376.00000000000000        412.00000000000000     
   440.00000000000000        421.00000000000000     
   424.00000000000000        433.00000000000000     
   405.00000000000000        404.00000000000000     
   400.00000000000000        393.00000000000000     
   389.00000000000000        388.00000000000000     
   336.00000000000000        378.00000000000000     
   339.00000000000000        374.00000000000000     
   285.00000000000000        386.00000000000000     
   268.00000000000000        392.00000000000000     
   226.00000000000000        389.00000000000000     
   224.00000000000000        385.00000000000000     
   204.00000000000000        386.00000000000000     
   182.00000000000000        398.00000000000000     
   177.00000000000000        449.00000000000000     
   158.00000000000000        461.00000000000000     
   155.00000000000000        460.00000000000000     
   120.00000000000000        439.00000000000000     
   144.00000000000000        428.00000000000000     
   165.00000000000000        428.00000000000000     
   9.0000000000000000        424.00000000000000     
   12.000000000000000        401.00000000000000     
   0.0000000000000000        389.00000000000000     
   22.000000000000000        354.00000000000000     
   11.000000000000000        332.00000000000000     
   22.000000000000000        324.00000000000000     
   43.000000000000000        324.00000000000000     
   84.000000000000000        326.00000000000000     
   88.000000000000000        333.00000000000000     
   91.000000000000000        344.00000000000000     
   101.00000000000000        364.00000000000000     
   104.00000000000000        354.00000000000000     
   117.00000000000000        349.00000000000000     
   159.00000000000000        378.00000000000000     
   167.00000000000000        339.00000000000000     
   165.00000000000000        317.00000000000000     
   172.00000000000000        329.00000000000000     
   196.00000000000000        341.00000000000000     
   189.50000000000000        333.83333333333331     
   183.50000000000000        316.50000000000000     
   237.50000000000000        357.16666666666669     
   220.83333333333331        331.83333333333331     
   226.83333333333331        333.83333333333331     
   238.16666666666666        331.83333333333331     
   249.50000000000000        331.83333333333331     
   301.50000000000000        343.83333333333331     
   310.83333333333337        355.16666666666669     
   321.50000000000000        353.16666666666669     
   325.50000000000000        352.50000000000000     
   322.16666666666663        369.16666666666669     
   348.83333333333337        363.16666666666669     
   406.16666666666669        287.83333333333337     
   407.50000000000000        266.50000000000000     
   409.50000000000000        279.83333333333337     
   408.16666666666669        257.83333333333337     
   370.83333333333331        256.50000000000000     
   364.16666666666669        274.50000000000000     
   343.50000000000000        285.16666666666663     
   336.83333333333337        295.83333333333337     
   318.16666666666663        317.83333333333337     
   298.83333333333337        308.50000000000000     
   298.83333333333337        307.16666666666663     
   314.16666666666663        299.83333333333337     
   317.50000000000000        296.50000000000000     
   331.50000000000000        275.16666666666663     
   334.16666666666663        271.16666666666663     
   347.50000000000000        260.50000000000000     
   239.50000000000000        306.50000000000000     
   259.50000000000000        287.16666666666663     
   264.16666666666663        275.16666666666663     
   227.50000000000000        287.16666666666663     
   197.50000000000000        271.16666666666663     
   178.16666666666669        274.50000000000000     
   160.83333333333334        271.83333333333337     
   128.16666666666666        311.16666666666663     
   122.16666666666667        309.16666666666663     
   104.16666666666667        304.50000000000000     
   119.50000000000000        240.50000000000000     
   118.16666666666667        228.50000000000000     
   150.16666666666666        203.16666666666666     
   200.16666666666669        204.50000000000000     
   204.83333333333331        193.16666666666669     
   239.50000000000000        203.83333333333334     
   248.83333333333334        188.50000000000000     
   213.50000000000000        268.50000000000000     
   274.16666666666663        234.50000000000000     
   296.16666666666663        247.83333333333334     
   320.83333333333337        230.50000000000000     
   324.16666666666663        219.83333333333334     
   314.83333333333337        206.50000000000000     
   357.50000000000000        229.16666666666666     
   350.16666666666663        193.16666666666669     
   388.83333333333331        193.83333333333331     
   410.16666666666669        179.16666666666669     
   396.16666666666669        167.83333333333331     
   394.16666666666669        165.83333333333331     
   347.50000000000000        163.16666666666669     
   339.50000000000000        148.50000000000000     
   346.83333333333337        127.83333333333334     
   352.83333333333337        95.166666666666671     
   349.50000000000000        95.166666666666671     
   350.83333333333337        83.833333333333329     
   376.83333333333331        75.833333333333329     
   380.16666666666669        82.500000000000000     
   262.83333333333337        133.83333333333331     
   269.50000000000000        105.83333333333334     
   273.50000000000000        94.500000000000000     
   218.83333333333331        118.50000000000000     
   194.16666666666669        173.16666666666669     
   174.16666666666669        173.16666666666669     
   175.50000000000000        163.16666666666669     
   142.83333333333334        174.50000000000000     
   138.16666666666666        175.16666666666669     
   160.83333333333334        146.50000000000000     
   158.83333333333334        124.50000000000000     
   192.16666666666669        127.83333333333334     
   229.50000000000000        81.833333333333329     
   79.000000000000000        291.00000000000000     
   96.000000000000000        284.00000000000000     
   43.000000000000000        300.00000000000000     
   32.000000000000000        277.00000000000000     
   23.000000000000000        248.00000000000000     
   3.0000000000000000        214.00000000000000     
   6.0000000000000000        211.00000000000000     
   22.000000000000000        211.00000000000000     
   38.000000000000000        201.00000000000000     
   64.000000000000000        204.00000000000000     
   82.000000000000000        205.00000000000000     
   76.000000000000000        191.00000000000000     
   7.5000000000000000        151.50000000000000     
   38.166666666666664        162.16666666666666     
   61.500000000000000        159.50000000000000     
   74.833333333333329        174.83333333333334     
   77.500000000000000        165.50000000000000     
   49.500000000000000        137.50000000000000     
   65.500000000000000        126.83333333333333     
   83.500000000000000        105.50000000000000     
   1.5000000000000000        81.500000000000000     
   40.833333333333336        77.500000000000000     
   59.500000000000000        87.500000000000000     
   44.833333333333336        56.833333333333336     
   25.500000000000000        33.500000000000000     
   2.8333333333333335        34.166666666666664     
   46.833333333333336        23.500000000000000     
   47.500000000000000        6.1666666666666670     
   81.500000000000000        42.166666666666664     
   82.833333333333329        65.500000000000000     
   94.166666666666671        76.166666666666671     
   132.83333333333334        122.83333333333333     
   126.83333333333333        72.166666666666671     
   140.83333333333334        68.833333333333329     
   165.50000000000000        66.833333333333329     
   184.83333333333334        51.500000000000000     
   113.50000000000000        50.166666666666664     
   130.83333333333334        49.500000000000000     
   93.500000000000000        13.500000000000000     
   153.50000000000000        8.1666666666666661     
   186.83333333333334        14.166666666666666     
   263.50000000000000        60.833333333333336     
   200.83333333333334        33.500000000000000     
   297.50000000000000        64.166666666666671     
   301.50000000000000        54.833333333333336     
   311.50000000000000        40.833333333333336     
   414.16666666666663        347.50000000000000     
   429.50000000000000        352.83333333333331     
   451.50000000000000        347.50000000000000     
   477.50000000000000        417.50000000000000     
   477.50000000000000        388.83333333333331     
   468.16666666666669        326.16666666666669     
   449.50000000000000        330.83333333333331     
   326.83333333333337        45.500000000000000     
   328.83333333333337        40.166666666666664     
   325.50000000000000        34.166666666666664     
   355.50000000000000        59.500000000000000     
   339.50000000000000        21.500000000000000     
   395.50000000000000        104.83333333333333     
   409.50000000000000        129.50000000000000     
   413.50000000000000        138.83333333333334     
   424.16666666666669        156.16666666666666     
   428.16666666666669        185.50000000000000     
   394.16666666666663        38.166666666666664     
   426.83333333333331        304.83333333333331     
   440.16666666666669        288.83333333333331     
   458.16666666666669        302.16666666666669     
   465.50000000000000        298.83333333333331     
   471.50000000000000        311.50000000000000     
   478.83333333333331        299.50000000000000     
   442.16666666666669        244.16666666666666     
   450.16666666666669        247.50000000000000     
   444.83333333333331        198.83333333333334     
   454.16666666666669        202.16666666666666     
   469.50000000000000        179.50000000000000     
   478.83333333333331        198.16666666666666     
   439.50000000000000        165.50000000000000     
   471.50000000000000        140.83333333333334     
   432.83333333333331        116.16666666666667     
   464.16666666666669        116.16666666666667     
   461.50000000000000        97.500000000000000     
   410.16666666666663        76.166666666666671     
   412.16666666666663        78.833333333333329     
   443.50000000000000        69.500000000000000     
   396.83333333333337        8.1666666666666661     
   404.83333333333337        9.5000000000000000     
   442.83333333333331        32.166666666666664     
   476.16666666666669        11.500000000000000     
   478.83333333333331        22.166666666666668     
