# Supplementary material for: The Ciliate Paramecium Shows Higher Motility in Non-Uniform Chemical Landscapes
Source: PLoS One. 2011 Apr 11;6(4):e15274. doi: 10.1371/journal.pone.0015274 (PMC3073933; doi:10.1371/journal.pone.0015274)
Supplement: Supporting Information S1 — The suppotring information contains the raw positional data of the Paramecium individuals and the scilab software that is used to analyze them. (ZIP) [file pone.0015274.s001.zip › repellant_t30.txt]

   8.5000000000000000        653.50000000000000     
   21.500000000000000        703.50000000000000     
   31.000000000000000        709.00000000000000     
   34.500000000000000        688.50000000000000     
   31.500000000000000        653.50000000000000     
   18.500000000000000        647.50000000000000     
   12.500000000000000        614.50000000000000     
   28.500000000000000        614.50000000000000     
   0.0000000000000000        569.00000000000000     
   50.500000000000000        611.00000000000000     
   76.500000000000000        615.00000000000000     
   73.000000000000000        597.50000000000000     
   89.500000000000000        613.50000000000000     
  10.0000000000000000        550.50000000000000     
   22.000000000000000        536.00000000000000     
   49.500000000000000        549.00000000000000     
   60.000000000000000        531.50000000000000     
   40.500000000000000        511.00000000000000     
   35.000000000000000        492.00000000000000     
   13.000000000000000        455.50000000000000     
  10.0000000000000000        451.50000000000000     
   31.000000000000000        448.00000000000000     
   92.500000000000000        580.00000000000000     
   118.50000000000000        668.50000000000000     
   128.00000000000000        686.00000000000000     
   129.00000000000000        679.50000000000000     
   100.50000000000000        693.50000000000000     
   133.50000000000000        672.00000000000000     
   161.50000000000000        708.50000000000000     
   176.00000000000000        663.50000000000000     
   117.00000000000000        639.50000000000000     
   127.00000000000000        627.00000000000000     
   122.00000000000000        610.00000000000000     
   144.50000000000000        620.00000000000000     
   169.00000000000000        605.00000000000000     
   147.50000000000000        575.00000000000000     
   147.50000000000000        572.50000000000000     
   144.50000000000000        567.50000000000000     
   107.50000000000000        487.00000000000000     
   98.500000000000000        468.50000000000000     
   81.000000000000000        445.50000000000000     
   81.000000000000000        454.00000000000000     
   79.500000000000000        426.50000000000000     
   117.00000000000000        482.00000000000000     
   139.00000000000000        495.50000000000000     
   157.50000000000000        534.50000000000000     
   168.50000000000000        559.50000000000000     
   166.00000000000000        520.00000000000000     
   164.00000000000000        516.00000000000000     
   159.00000000000000        491.50000000000000     
   163.00000000000000        490.50000000000000     
   152.50000000000000        461.00000000000000     
   114.00000000000000        446.50000000000000     
   114.00000000000000        417.00000000000000     
   126.00000000000000        424.50000000000000     
   127.00000000000000        414.50000000000000     
   174.50000000000000        445.00000000000000     
   202.50000000000000        447.00000000000000     
   202.00000000000000        552.00000000000000     
   216.50000000000000        659.00000000000000     
   216.50000000000000        672.50000000000000     
   223.00000000000000        660.50000000000000     
   217.50000000000000        593.00000000000000     
   179.00000000000000        409.50000000000000     
   87.500000000000000        398.50000000000000     
   101.50000000000000        387.50000000000000     
   117.00000000000000        387.50000000000000     
   123.50000000000000        381.00000000000000     
   121.00000000000000        365.50000000000000     
   24.500000000000000        375.50000000000000     
   23.500000000000000        378.50000000000000     
  0.50000000000000000        364.50000000000000     
   61.500000000000000        364.00000000000000     
   41.500000000000000        360.50000000000000     
   151.00000000000000        375.50000000000000     
   159.00000000000000        376.00000000000000     
   159.50000000000000        375.00000000000000     
   163.00000000000000        369.00000000000000     
   216.50000000000000        405.00000000000000     
   226.00000000000000        387.50000000000000     
   225.50000000000000        372.50000000000000     
   213.50000000000000        362.50000000000000     
   4.8300000000000001        342.82999999999998     
   26.829999999999998        322.82999999999998     
   44.170000000000002        304.17000000000002     
   57.500000000000000        302.17000000000002     
   60.829999999999998        297.50000000000000     
   10.170000000000000        272.82999999999998     
   76.829999999999998        281.50000000000000     
   101.50000000000000        331.50000000000000     
   108.83000000000000        324.82999999999998     
   119.50000000000000        318.82999999999998     
   130.83000000000001        335.50000000000000     
   134.83000000000001        356.82999999999998     
   140.83000000000001        329.50000000000000     
   166.16999999999999        351.50000000000000     
   170.83000000000001        311.50000000000000     
   154.83000000000001        268.82999999999998     
   124.83000000000000        270.82999999999998     
   124.83000000000000        268.17000000000002     
   96.829999999999998        272.82999999999998     
   86.170000000000002        265.50000000000000     
   93.500000000000000        230.83000000000001     
   96.829999999999998        227.50000000000000     
   108.83000000000000        238.83000000000001     
   106.83000000000000        226.83000000000001     
   120.83000000000000        235.50000000000000     
   89.500000000000000        214.16999999999999     
   90.829999999999998        201.50000000000000     
   4.1699999999999999        234.16999999999999     
   19.500000000000000        222.16999999999999     
   50.170000000000002        228.83000000000001     
   62.829999999999998        194.83000000000001     
   51.500000000000000        189.50000000000000     
   4.1699999999999999        171.50000000000000     
   22.829999999999998        143.50000000000000     
   60.829999999999998        162.16999999999999     
   71.500000000000000        161.50000000000000     
   66.829999999999998        142.83000000000001     
   66.170000000000002        141.50000000000000     
   8.8300000000000001        74.170000000000002     
   26.829999999999998        91.500000000000000     
   62.170000000000002        80.170000000000002     
   33.500000000000000        10.830000000000000     
   56.170000000000002        18.829999999999998     
   56.170000000000002        33.500000000000000     
   61.500000000000000        13.500000000000000     
   70.170000000000002        17.500000000000000     
   70.170000000000002        38.170000000000002     
   93.500000000000000        72.829999999999998     
   129.50000000000000        202.16999999999999     
   134.16999999999999        152.83000000000001     
   138.83000000000001        93.500000000000000     
   129.50000000000000        71.500000000000000     
   114.83000000000000        30.170000000000002     
   180.83000000000001        41.500000000000000     
   141.50000000000000        124.83000000000000     
   152.16999999999999        146.83000000000001     
   154.16999999999999        114.83000000000000     
   164.83000000000001        166.83000000000001     
   176.83000000000001        182.83000000000001     
   168.16999999999999        136.16999999999999     
   170.16999999999999        104.17000000000000     
   184.16999999999999        122.83000000000000     
   193.50000000000000        110.83000000000000     
   204.83000000000001        115.50000000000000     
   192.16999999999999        78.829999999999998     
   242.16999999999999        12.830000000000000     
   248.16999999999999        21.500000000000000     
   238.83000000000001        80.829999999999998     
   232.16999999999999        150.83000000000001     
   252.83000000000001        130.16999999999999     
   254.83000000000001        109.50000000000000     
   251.50000000000000        99.500000000000000     
   295.50000000000000        88.170000000000002     
   206.16999999999999        292.82999999999998     
   220.83000000000001        264.82999999999998     
   235.50000000000000        235.50000000000000     
   236.16999999999999        228.16999999999999     
   236.16999999999999        289.50000000000000     
   238.16999999999999        286.17000000000002     
   240.83000000000001        334.82999999999998     
   252.83000000000001        361.50000000000000     
   289.50000000000000        430.17000000000002     
   313.50000000000000        430.82999999999998     
   255.50000000000000        262.17000000000002     
   250.16999999999999        258.17000000000002     
   257.50000000000000        245.50000000000000     
   258.17000000000002        224.83000000000001     
   294.17000000000002        229.50000000000000     
   303.50000000000000        281.50000000000000     
   310.17000000000002        266.17000000000002     
   306.17000000000002        290.82999999999998     
   316.82999999999998        287.50000000000000     
   311.50000000000000        366.17000000000002     
   242.16999999999999        534.83000000000004     
   255.50000000000000        676.16999999999996     
   268.17000000000002        677.50000000000000     
   302.82999999999998        605.50000000000000     
   314.17000000000002        584.16999999999996     
   316.17000000000002        583.50000000000000     
   324.82999999999998        579.50000000000000     
   331.50000000000000        606.16999999999996     
   346.17000000000002        622.16999999999996     
   356.17000000000002        636.16999999999996     
   367.50000000000000        642.83000000000004     
   372.82999999999998        650.16999999999996     
   365.50000000000000        624.83000000000004     
   358.82999999999998        609.50000000000000     
   352.17000000000002        604.83000000000004     
   359.50000000000000        597.50000000000000     
   369.50000000000000        598.16999999999996     
   376.17000000000002        597.50000000000000     
   397.50000000000000        610.16999999999996     
   396.82999999999998        695.50000000000000     
   419.50000000000000        674.83000000000004     
   433.50000000000000        688.83000000000004     
   468.82999999999998        640.83000000000004     
   456.82999999999998        612.83000000000004     
   456.82999999999998        604.16999999999996     
   427.50000000000000        540.16999999999996     
   403.50000000000000        523.50000000000000     
   333.50000000000000        551.50000000000000     
   313.50000000000000        532.83000000000004     
   345.50000000000000        541.50000000000000     
   345.50000000000000        518.83000000000004     
   330.17000000000002        505.50000000000000     
   321.50000000000000        486.17000000000002     
   337.50000000000000        488.17000000000002     
   320.82999999999998        320.17000000000002     
   320.17000000000002        406.17000000000002     
   321.50000000000000        430.17000000000002     
   334.82999999999998        418.82999999999998     
   347.50000000000000        431.50000000000000     
   346.82999999999998        430.82999999999998     
   373.50000000000000        489.50000000000000     
   400.17000000000002        498.82999999999998     
   393.50000000000000        483.50000000000000     
   436.17000000000002        498.17000000000002     
   471.50000000000000        504.17000000000002     
   470.17000000000002        473.50000000000000     
   440.17000000000002        464.82999999999998     
   424.82999999999998        456.82999999999998     
   411.50000000000000        447.50000000000000     
   409.50000000000000        417.50000000000000     
   428.82999999999998        444.17000000000002     
   448.82999999999998        435.50000000000000     
   444.82999999999998        401.50000000000000     
   458.82999999999998        411.50000000000000     
   468.82999999999998        422.82999999999998     
   461.50000000000000        394.17000000000002     
   345.50000000000000        390.82999999999998     
   358.17000000000002        369.50000000000000     
   365.50000000000000        362.17000000000002     
   336.82999999999998        320.17000000000002     
   357.50000000000000        318.82999999999998     
   334.17000000000002        253.50000000000000     
   349.50000000000000        250.16999999999999     
   366.82999999999998        263.50000000000000     
   391.50000000000000        306.82999999999998     
   406.82999999999998        313.50000000000000     
   416.82999999999998        327.50000000000000     
   439.50000000000000        345.50000000000000     
   422.17000000000002        304.17000000000002     
   405.50000000000000        290.17000000000002     
   410.17000000000002        288.82999999999998     
   401.50000000000000        274.82999999999998     
   414.17000000000002        268.17000000000002     
   420.82999999999998        248.83000000000001     
   430.82999999999998        278.82999999999998     
   430.82999999999998        292.17000000000002     
   443.50000000000000        288.17000000000002     
   452.82999999999998        329.50000000000000     
   456.17000000000002        318.17000000000002     
   460.17000000000002        324.17000000000002     
   432.17000000000002        256.82999999999998     
   316.17000000000002        220.83000000000001     
   330.17000000000002        228.16999999999999     
   331.50000000000000        210.83000000000001     
   350.17000000000002        220.16999999999999     
   374.17000000000002        196.16999999999999     
   372.17000000000002        193.50000000000000     
   358.17000000000002        174.83000000000001     
   359.50000000000000        160.83000000000001     
   342.82999999999998        148.16999999999999     
   346.82999999999998        140.16999999999999     
   300.82999999999998        146.83000000000001     
   288.82999999999998        135.50000000000000     
   339.50000000000000        118.17000000000000     
   340.17000000000002        116.83000000000000     
   306.17000000000002        57.500000000000000     
   336.17000000000002        57.500000000000000     
   326.82999999999998        4.1699999999999999     
   365.50000000000000        8.1699999999999999     
   382.82999999999998        40.170000000000002     
   387.50000000000000        44.829999999999998     
   389.50000000000000        46.170000000000002     
   378.17000000000002        79.500000000000000     
   376.82999999999998        144.16999999999999     
   381.50000000000000        135.50000000000000     
   400.82999999999998        195.50000000000000     
   409.50000000000000        191.50000000000000     
   404.82999999999998        184.16999999999999     
   396.17000000000002        169.50000000000000     
   440.82999999999998        238.16999999999999     
   428.82999999999998        220.16999999999999     
   450.82999999999998        187.50000000000000     
   476.82999999999998        192.83000000000001     
   478.82999999999998        168.83000000000001     
   441.50000000000000        142.83000000000001     
   434.17000000000002        133.50000000000000     
   405.50000000000000        120.17000000000000     
   410.82999999999998        100.83000000000000     
   429.50000000000000        110.83000000000000     
   426.17000000000002        103.50000000000000     
   425.50000000000000        74.829999999999998     
   433.50000000000000        48.829999999999998     
   418.82999999999998        38.170000000000002     
   404.17000000000002        20.170000000000002     
   435.50000000000000        33.500000000000000     
   444.17000000000002        46.829999999999998     
   458.17000000000002        56.170000000000002     
   459.50000000000000        41.500000000000000     
   472.82999999999998        61.500000000000000     
   182.00000000000000        4.0000000000000000     
   187.00000000000000        11.000000000000000     
