# Supplementary material for: The Ciliate Paramecium Shows Higher Motility in Non-Uniform Chemical Landscapes
Source: PLoS One. 2011 Apr 11;6(4):e15274. doi: 10.1371/journal.pone.0015274 (PMC3073933; doi:10.1371/journal.pone.0015274)
Supplement: Supporting Information S1 — The suppotring information contains the raw positional data of the Paramecium individuals and the scilab software that is used to analyze them. (ZIP) [file pone.0015274.s001.zip › repellant_t60.txt]

   8.1666666666666661        664.16666666666674     
   0.0000000000000000        620.83333333333326     
   0.0000000000000000        546.16666666666674     
   50.166666666666664        679.50000000000000     
   64.833333333333329        711.50000000000000     
   104.83333333333333        696.16666666666674     
   102.83333333333333        670.16666666666674     
   82.166666666666671        635.50000000000000     
   44.833333333333336        628.16666666666674     
   54.166666666666664        609.50000000000000     
   37.500000000000000        568.16666666666674     
   46.833333333333336        574.83333333333326     
   46.166666666666664        566.83333333333326     
   61.500000000000000        581.50000000000000     
   77.500000000000000        622.83333333333326     
   83.500000000000000        587.50000000000000     
   82.833333333333329        566.16666666666674     
   101.50000000000000        593.50000000000000     
   104.16666666666667        630.83333333333326     
   124.83333333333333        627.50000000000000     
   142.83333333333334        662.83333333333326     
   143.50000000000000        663.50000000000000     
   132.83333333333334        709.50000000000000     
   135.50000000000000        701.50000000000000     
   164.16666666666666        693.50000000000000     
   194.83333333333334        708.16666666666674     
   197.50000000000000        709.50000000000000     
   250.16666666666666        694.16666666666674     
   254.83333333333334        636.16666666666674     
   246.83333333333334        627.50000000000000     
   132.83333333333334        598.16666666666674     
   180.16666666666666        616.83333333333326     
   132.16666666666666        574.83333333333326     
   131.50000000000000        574.16666666666674     
   124.83333333333333        549.50000000000000     
   82.833333333333329        550.83333333333326     
   81.500000000000000        522.83333333333326     
   10.833333333333334        510.83333333333331     
   19.500000000000000        455.50000000000000     
   38.166666666666664        446.16666666666663     
   55.500000000000000        468.83333333333337     
   109.50000000000000        456.16666666666663     
   145.50000000000000        473.50000000000000     
   124.83333333333333        443.50000000000000     
   64.166666666666671        420.16666666666663     
   24.166666666666668        405.50000000000000     
   73.500000000000000        420.83333333333337     
   114.16666666666667        428.83333333333337     
   124.83333333333333        420.83333333333337     
   148.83333333333334        417.50000000000000     
   147.50000000000000        410.16666666666663     
   151.50000000000000        431.50000000000000     
   168.83333333333334        421.50000000000000     
   174.83333333333334        429.50000000000000     
   183.50000000000000        423.50000000000000     
   220.16666666666666        456.16666666666663     
   188.83333333333334        564.83333333333326     
   246.83333333333334        572.16666666666674     
   271.50000000000000        566.83333333333326     
   296.83333333333331        554.16666666666674     
   264.83333333333331        446.83333333333337     
   272.16666666666669        373.50000000000000     
   302.83333333333331        433.50000000000000     
   274.16666666666669        331.50000000000000     
   192.83333333333334        405.50000000000000     
   202.16666666666666        394.83333333333337     
   205.50000000000000        375.50000000000000     
   241.50000000000000        350.83333333333331     
   234.16666666666666        322.83333333333331     
   160.16666666666666        360.83333333333331     
   71.500000000000000        406.16666666666663     
   35.500000000000000        378.83333333333337     
   1.5000000000000000        356.83333333333331     
   67.500000000000000        342.16666666666669     
   74.833333333333329        364.16666666666669     
   142.16666666666666        346.83333333333331     
   144.83333333333334        338.16666666666669     
   99.500000000000000        330.83333333333331     
   72.833333333333329        339.50000000000000     
   91.500000000000000        321.50000000000000     
   126.16666666666667        308.16666666666669     
   142.16666666666666        289.50000000000000     
   117.50000000000000        284.83333333333331     
   56.166666666666664        314.16666666666669     
   2.8333333333333335        290.16666666666669     
   65.500000000000000        272.16666666666669     
   94.166666666666671        278.16666666666669     
   101.50000000000000        262.16666666666669     
   92.833333333333329        256.83333333333331     
   92.166666666666671        244.16666666666666     
   101.50000000000000        242.83333333333334     
   144.16666666666666        260.83333333333331     
   180.83333333333334        283.50000000000000     
   165.50000000000000        330.16666666666669     
   299.50000000000000        268.16666666666669     
   227.50000000000000        268.16666666666669     
   206.16666666666666        285.50000000000000     
   198.83333333333334        242.16666666666666     
   330.83333333333337        332.83333333333331     
   357.50000000000000        241.50000000000000     
   356.83333333333337        328.83333333333331     
   362.16666666666663        325.50000000000000     
   368.16666666666663        331.50000000000000     
   363.50000000000000        324.83333333333331     
   368.83333333333337        335.50000000000000     
   344.83333333333337        558.83333333333326     
   347.50000000000000        533.50000000000000     
   344.83333333333337        476.83333333333337     
   360.16666666666663        548.83333333333326     
   374.83333333333337        585.50000000000000     
   369.50000000000000        604.83333333333326     
   382.83333333333337        681.50000000000000     
   398.16666666666663        707.50000000000000     
   418.16666666666669        706.16666666666674     
   440.16666666666669        712.16666666666674     
   433.50000000000000        711.50000000000000     
   462.16666666666669        704.83333333333326     
   425.50000000000000        650.83333333333326     
   408.83333333333337        618.16666666666674     
   396.83333333333337        591.50000000000000     
   406.16666666666663        596.16666666666674     
   420.16666666666669        601.50000000000000     
   394.16666666666663        558.83333333333326     
   438.16666666666669        546.16666666666674     
   443.50000000000000        522.16666666666674     
   456.16666666666669        513.50000000000000     
   421.50000000000000        497.50000000000000     
   404.16666666666663        500.83333333333331     
   364.83333333333337        497.50000000000000     
   368.16666666666663        456.83333333333337     
   380.83333333333337        464.16666666666663     
   396.16666666666663        459.50000000000000     
   435.50000000000000        458.83333333333337     
   433.50000000000000        459.50000000000000     
   442.83333333333331        454.83333333333337     
   478.16666666666669        477.50000000000000     
   424.16666666666669        452.83333333333337     
   426.83333333333331        426.83333333333337     
   418.83333333333331        410.83333333333337     
   389.50000000000000        406.16666666666663     
   414.83333333333337        392.16666666666663     
   473.50000000000000        444.16666666666663     
   476.83333333333331        424.83333333333337     
   478.16666666666669        363.50000000000000     
   414.16666666666663        357.50000000000000     
   408.83333333333337        336.16666666666669     
   441.50000000000000        334.16666666666669     
   460.16666666666669        327.50000000000000     
   446.83333333333331        311.50000000000000     
   450.16666666666669        304.83333333333331     
   455.50000000000000        306.16666666666669     
   416.83333333333331        316.16666666666669     
   422.83333333333331        288.83333333333331     
   425.50000000000000        278.83333333333331     
   402.16666666666663        294.83333333333331     
   392.16666666666663        290.16666666666669     
   380.16666666666663        258.83333333333331     
   356.83333333333337        254.16666666666666     
   461.50000000000000        279.50000000000000     
   458.16666666666669        270.16666666666669     
   460.83333333333331        229.50000000000000     
   438.83333333333331        219.50000000000000     
   438.16666666666669        211.50000000000000     
   426.83333333333331        204.16666666666666     
   445.50000000000000        199.50000000000000     
   436.16666666666669        164.83333333333334     
   244.83333333333331        224.16666666666666     
   242.83333333333331        210.83333333333334     
   294.83333333333337        220.83333333333334     
   351.50000000000000        232.83333333333334     
   354.83333333333337        218.83333333333334     
   348.83333333333337        215.50000000000000     
   340.16666666666663        208.83333333333334     
   351.50000000000000        208.16666666666666     
   368.83333333333337        188.83333333333334     
   386.83333333333337        180.16666666666666     
   390.83333333333337        172.83333333333334     
   395.50000000000000        164.16666666666666     
   163.50000000000000        215.50000000000000     
   183.50000000000000        142.16666666666666     
   188.83333333333334        120.16666666666667     
   242.16666666666669        134.83333333333334     
   244.83333333333331        38.166666666666664     
   240.16666666666669        32.166666666666664     
   243.50000000000000        15.500000000000000     
   56.166666666666664        214.83333333333334     
   91.500000000000000        200.83333333333334     
   147.50000000000000        180.16666666666666     
   132.16666666666666        168.16666666666666     
   34.833333333333336        214.83333333333334     
   7.5000000000000000        204.83333333333334     
   34.833333333333336        193.50000000000000     
   20.166666666666668        180.83333333333334     
   19.500000000000000        159.50000000000000     
   30.166666666666668        136.16666666666666     
   26.833333333333332        134.16666666666666     
   10.833333333333334        104.83333333333333     
   14.166666666666666        90.833333333333329     
   40.833333333333336        89.500000000000000     
   6.1666666666666670        33.500000000000000     
   22.166666666666668        20.833333333333332     
   70.833333333333329        74.166666666666671     
   86.166666666666671        120.16666666666667     
   83.500000000000000        88.833333333333329     
   104.83333333333333        115.50000000000000     
   98.833333333333329        84.166666666666671     
   98.833333333333329        78.166666666666671     
   87.500000000000000        63.500000000000000     
   134.16666666666666        26.833333333333332     
   133.50000000000000        42.833333333333336     
   124.83333333333333        68.833333333333329     
   108.16666666666667        72.166666666666671     
   113.50000000000000        81.500000000000000     
   142.83333333333334        73.500000000000000     
   160.16666666666666        25.500000000000000     
   148.16666666666666        214.83333333333334     
   312.83333333333331        116.83333333333333     
   354.83333333333337        122.83333333333333     
   348.83333333333337        112.83333333333333     
   384.83333333333337        115.50000000000000     
   404.83333333333337        122.16666666666667     
   436.16666666666669        99.500000000000000     
   463.50000000000000        120.16666666666667     
   458.83333333333331        78.166666666666671     
   435.50000000000000        48.833333333333336     
   420.16666666666669        26.833333333333332     
   345.50000000000000        74.833333333333329     
   352.83333333333337        71.500000000000000     
   392.83333333333337        52.166666666666664     
   359.50000000000000        22.833333333333332     
   397.50000000000000        13.500000000000000     
   164.00000000000000        306.00000000000000     
   357.00000000000000        659.00000000000000     
   364.00000000000000        652.00000000000000     
   438.00000000000000        41.000000000000000     
   111.00000000000000        16.000000000000000     
