# Supplementary material for: The Ciliate Paramecium Shows Higher Motility in Non-Uniform Chemical Landscapes
Source: PLoS One. 2011 Apr 11;6(4):e15274. doi: 10.1371/journal.pone.0015274 (PMC3073933; doi:10.1371/journal.pone.0015274)
Supplement: Supporting Information S1 — The suppotring information contains the raw positional data of the Paramecium individuals and the scilab software that is used to analyze them. (ZIP) [file pone.0015274.s001.zip › repellant_t90.txt]

   24.833333333333332        611.50000000000000     
   43.500000000000000        696.16666666666674     
   52.833333333333336        588.83333333333326     
   47.500000000000000        561.50000000000000     
   38.833333333333336        499.50000000000000     
   8.1666666666666661        492.83333333333337     
   34.166666666666664        487.50000000000000     
   31.500000000000000        474.83333333333337     
  0.83333333333333326        420.83333333333337     
   9.5000000000000000        414.16666666666663     
   32.166666666666664        420.83333333333337     
   76.166666666666671        626.16666666666674     
   77.500000000000000        624.16666666666674     
   76.833333333333329        600.16666666666674     
   91.500000000000000        608.83333333333326     
   97.500000000000000        694.16666666666674     
   110.83333333333333        688.16666666666674     
   106.83333333333333        644.83333333333326     
   128.83333333333334        711.50000000000000     
   100.83333333333333        598.16666666666674     
   118.83333333333333        594.83333333333326     
   82.166666666666671        570.83333333333326     
   80.166666666666671        561.50000000000000     
   70.166666666666671        531.50000000000000     
   98.833333333333329        568.83333333333326     
   110.83333333333333        568.16666666666674     
   114.16666666666667        607.50000000000000     
   140.83333333333334        616.83333333333326     
   128.83333333333334        573.50000000000000     
   137.50000000000000        571.50000000000000     
   141.50000000000000        532.16666666666674     
   90.833333333333329        518.16666666666674     
   74.833333333333329        491.50000000000000     
   80.833333333333329        478.16666666666663     
   76.166666666666671        463.50000000000000     
   78.166666666666671        457.50000000000000     
   93.500000000000000        468.83333333333337     
   119.50000000000000        488.83333333333337     
   8.8333333333333339        358.16666666666669     
   50.166666666666664        390.83333333333337     
   54.166666666666664        400.83333333333337     
   60.833333333333336        425.50000000000000     
   94.833333333333329        428.83333333333337     
   128.16666666666666        445.50000000000000     
   134.83333333333334        442.83333333333337     
   148.16666666666666        471.50000000000000     
   3.5000000000000000        250.83333333333334     
   32.166666666666664        282.83333333333331     
   58.166666666666664        290.83333333333331     
   89.500000000000000        370.83333333333337     
   88.833333333333329        363.50000000000000     
   89.500000000000000        355.50000000000000     
   127.50000000000000        404.83333333333337     
   118.16666666666667        377.50000000000000     
   104.83333333333333        338.83333333333331     
   104.83333333333333        317.50000000000000     
   93.500000000000000        297.50000000000000     
   91.500000000000000        296.16666666666669     
   67.500000000000000        267.50000000000000     
   50.166666666666664        242.16666666666666     
   137.50000000000000        344.83333333333331     
   115.50000000000000        297.50000000000000     
   132.83333333333334        301.50000000000000     
   134.16666666666666        282.83333333333331     
   158.83333333333334        303.50000000000000     
   138.83333333333334        244.83333333333334     
   106.83333333333333        242.16666666666666     
   198.83333333333334        391.50000000000000     
   229.50000000000000        384.16666666666663     
   246.16666666666666        426.83333333333337     
   166.16666666666666        587.50000000000000     
   195.50000000000000        671.50000000000000     
   198.83333333333334        710.83333333333326     
   212.16666666666666        638.83333333333326     
   241.50000000000000        607.50000000000000     
   248.16666666666666        559.50000000000000     
   281.50000000000000        533.50000000000000     
   287.50000000000000        498.16666666666669     
   307.50000000000000        443.50000000000000     
   236.83333333333334        256.83333333333331     
   216.16666666666666        280.16666666666669     
   4.8333333333333330        172.16666666666666     
   12.166666666666666        174.83333333333334     
   6.8333333333333330        164.83333333333334     
   26.833333333333332        178.83333333333334     
   44.166666666666664        179.50000000000000     
   56.166666666666664        216.83333333333334     
   50.833333333333336        180.83333333333334     
   76.166666666666671        156.83333333333334     
   1.5000000000000000        65.500000000000000     
   16.166666666666668        49.500000000000000     
   20.833333333333332        22.833333333333332     
   76.166666666666671        76.166666666666671     
   85.500000000000000        151.50000000000000     
   88.833333333333329        120.83333333333333     
   104.83333333333333        166.83333333333334     
   116.16666666666667        212.16666666666666     
   127.50000000000000        210.16666666666666     
   147.50000000000000        174.16666666666666     
   112.16666666666667        144.16666666666666     
   124.83333333333333        135.50000000000000     
   136.16666666666666        132.83333333333334     
   155.50000000000000        128.83333333333334     
   104.16666666666667        107.50000000000000     
   95.500000000000000        61.500000000000000     
   86.833333333333329        62.833333333333336     
   88.166666666666671        50.833333333333336     
   84.166666666666671        42.833333333333336     
   70.166666666666671        26.166666666666668     
   108.83333333333333        32.833333333333336     
   158.83333333333334        82.833333333333329     
   138.16666666666666        86.833333333333329     
   161.50000000000000        58.833333333333336     
   215.50000000000000        180.83333333333334     
   230.83333333333334        234.83333333333334     
   258.16666666666669        193.50000000000000     
   220.16666666666666        125.50000000000000     
   246.83333333333334        82.166666666666671     
   234.83333333333334        9.5000000000000000     
   343.50000000000000        628.83333333333326     
   339.50000000000000        604.16666666666674     
   325.50000000000000        516.83333333333326     
   350.16666666666663        600.83333333333326     
   372.83333333333337        626.16666666666674     
   390.16666666666663        710.16666666666674     
   392.16666666666663        656.83333333333326     
   386.83333333333337        624.83333333333326     
   376.83333333333337        580.83333333333326     
   370.83333333333337        578.16666666666674     
   397.50000000000000        586.16666666666674     
   439.50000000000000        623.50000000000000     
   453.50000000000000        606.83333333333326     
   434.83333333333331        542.16666666666674     
   426.16666666666669        550.83333333333326     
   416.83333333333331        534.83333333333326     
   348.16666666666663        493.50000000000000     
   356.83333333333337        464.16666666666663     
   358.83333333333337        406.16666666666663     
   378.16666666666663        488.83333333333337     
   375.50000000000000        478.83333333333337     
   400.83333333333337        495.50000000000000     
   384.16666666666663        437.50000000000000     
   376.83333333333337        424.83333333333337     
   366.16666666666663        407.50000000000000     
   448.83333333333331        507.50000000000000     
   469.50000000000000        498.16666666666669     
   468.83333333333331        483.50000000000000     
   436.83333333333331        479.50000000000000     
   454.16666666666669        463.50000000000000     
   449.50000000000000        439.50000000000000     
   450.83333333333331        416.83333333333337     
   436.16666666666669        416.83333333333337     
   413.50000000000000        407.50000000000000     
   471.50000000000000        399.50000000000000     
   416.83333333333331        359.50000000000000     
   440.16666666666669        347.50000000000000     
   340.83333333333337        333.50000000000000     
   353.50000000000000        322.16666666666669     
   370.83333333333337        323.50000000000000     
   384.83333333333337        304.83333333333331     
   379.50000000000000        288.83333333333331     
   365.50000000000000        262.16666666666669     
   352.83333333333337        259.50000000000000     
   352.16666666666663        238.83333333333334     
   344.16666666666663        227.50000000000000     
   342.83333333333337        202.16666666666666     
   360.83333333333337        201.50000000000000     
   382.16666666666663        255.50000000000000     
   378.83333333333337        225.50000000000000     
   393.50000000000000        212.16666666666666     
   394.83333333333337        220.16666666666666     
   406.16666666666663        228.16666666666666     
   411.50000000000000        245.50000000000000     
   436.16666666666669        253.50000000000000     
   436.16666666666669        250.16666666666666     
   429.50000000000000        234.83333333333334     
   417.50000000000000        211.50000000000000     
   452.16666666666669        233.50000000000000     
   443.50000000000000        226.16666666666666     
   446.83333333333331        213.50000000000000     
   439.50000000000000        188.16666666666666     
   466.16666666666669        207.50000000000000     
   393.50000000000000        190.16666666666666     
   392.16666666666663        180.16666666666666     
   393.50000000000000        168.83333333333334     
   360.83333333333337        168.83333333333334     
   360.83333333333337        142.16666666666666     
   330.83333333333337        107.50000000000000     
   344.16666666666663        72.166666666666671     
   331.50000000000000        64.166666666666671     
   376.16666666666663        54.833333333333336     
   388.16666666666663        112.83333333333333     
   386.16666666666663        106.83333333333333     
   406.83333333333337        160.16666666666666     
   405.50000000000000        113.50000000000000     
   420.16666666666669        110.83333333333333     
   436.83333333333331        99.500000000000000     
   478.16666666666669        100.83333333333333     
   432.83333333333331        56.833333333333336     
   436.83333333333331        55.500000000000000     
   448.83333333333331        68.166666666666671     
   424.83333333333331        41.500000000000000     
   408.83333333333337        6.8333333333333330     
   471.50000000000000        3.5000000000000000     
   413.00000000000000        683.00000000000000     
   421.00000000000000        702.00000000000000     
   122.00000000000000        34.000000000000000     
