# Supplementary material for: The Ciliate Paramecium Shows Higher Motility in Non-Uniform Chemical Landscapes
Source: PLoS One. 2011 Apr 11;6(4):e15274. doi: 10.1371/journal.pone.0015274 (PMC3073933; doi:10.1371/journal.pone.0015274)
Supplement: Supporting Information S1 — The suppotring information contains the raw positional data of the Paramecium individuals and the scilab software that is used to analyze them. (ZIP) [file pone.0015274.s001.zip › attractant_t0.txt]

158.0 42.0
184.0 19.0
168.0 87.0
193.0 86.0
137.0 92.0
142.0 41.0
187.0 70.0
208.0 118.0
205.0 152.0
180.0 94.0
187.0 105.0
133.0 116.0
240.0 115.0
145.0 173.0
136.0 177.0
169.0 179.0
166.0 200.0
139.0 203.0
145.0 233.0
230.0 199.0
222.0 220.0
249.0 211.0
252.0 184.0
273.0 194.0
279.0 193.0
134.0 272.0
291.0 165.0
303.0 202.0
268.0 33.0
330.0 141.0
357.0 153.0
368.0 147.0
374.0 138.0
351.0 110.0
344.0 84.0
330.0 69.0
385.0 115.0
365.0 60.0
369.0 33.0
302.0 22.0
367.0 10.0
360.0 1.0
346.0 2.0
197.0 281.0
204.0 289.0
144.0 325.0
167.0 323.0
139.0 352.0
135.0 373.0
136.0 407.0
152.0 431.0
175.0 433.0
185.0 456.0
211.0 354.0
215.0 328.0
239.0 376.0
242.0 327.0
259.0 336.0
266.0 293.0
267.0 265.0
270.0 306.0
301.0 301.0
240.0 445.0
243.0 452.0
273.0 449.0
279.0 373.0
272.0 332.0
329.0 270.0
330.0 277.0
341.0 377.0
316.0 422.0
351.0 421.0
344.0 443.0
370.0 461.0
374.0 474.0
365.0 432.0
379.0 432.0
321.0 273.0
335.0 249.0
359.0 210.0
380.0 200.0
390.0 179.0
354.0 261.0
351.0 269.0
379.0 299.0
347.0 299.0
315.0 329.0
261.0 256.0
346.0 458.0
366.0 247.0
371.0 274.0
406.0 266.0
377.0 334.0
378.0 352.0
369.0 362.0
363.0 353.0
433.0 231.0
431.0 198.0
428.0 162.0
419.0 151.0
441.0 170.0
428.0 309.0
445.0 309.0
410.0 356.0
417.0 361.0
435.0 466.0
461.0 456.0
440.0 431.0
458.0 421.0
645.0 470.0
648.0 476.0
632.0 467.0
632.0 2.0
599.0 33.0
659.0 74.0
653.0 72.0
662.0 31.0
659.0 108.0
635.0 81.0
627.0 87.0
615.0 55.0
611.0 54.0
609.0 75.0
582.0 52.0
580.0 58.0
562.0 23.0
554.0 17.0
547.0 1.0
543.0 9.0
540.0 32.0
532.0 40.0
493.0 25.0
474.0 7.0
438.0 20.0
475.0 30.0
459.0 36.0
461.0 46.0
484.0 45.0
483.0 58.0
457.0 59.0
447.0 65.0
417.0 80.0
451.0 85.0
496.0 74.0
563.0 49.0
541.0 52.0
535.0 64.0
543.0 69.0
518.0 66.0
563.0 74.0
565.0 87.0
572.0 100.0
580.0 106.0
642.0 118.0
632.0 124.0
623.0 119.0
588.0 129.0
573.0 118.0
526.0 113.0
497.0 98.0
508.0 115.0
519.0 126.0
446.0 131.0
498.0 139.0
472.0 140.0
632.0 159.0
581.0 152.0
572.0 176.0
503.0 150.0
465.0 160.0
475.0 189.0
468.0 191.0
505.0 196.0
599.0 190.0
607.0 201.0
659.0 206.0
662.0 171.0
638.0 209.0
612.0 222.0
585.0 225.0
580.0 220.0
559.0 233.0
541.0 235.0
480.0 223.0
483.0 266.0
520.0 255.0
503.0 270.0
634.0 260.0
578.0 258.0
555.0 262.0
567.0 264.0
663.0 255.0
660.0 271.0
653.0 302.0
612.0 301.0
586.0 286.0
576.0 277.0
470.0 331.0
534.0 318.0
649.0 347.0
665.0 347.0
639.0 364.0
641.0 372.0
614.0 364.0
568.0 321.0
525.0 330.0
588.0 357.0
622.0 385.0
584.0 391.0
551.0 374.0
522.0 381.0
514.0 392.0
449.0 371.0
467.0 393.0
458.0 386.0
447.0 396.0
441.0 398.0
516.0 430.0
522.0 452.0
519.0 459.0
591.0 432.0
656.0 438.0
646.0 428.0
612.0 427.0
613.0 460.0
600.0 452.0
561.0 478.0
247.0 0.0
461.0 479.0
