# Supplementary material for: The Ciliate Paramecium Shows Higher Motility in Non-Uniform Chemical Landscapes
Source: PLoS One. 2011 Apr 11;6(4):e15274. doi: 10.1371/journal.pone.0015274 (PMC3073933; doi:10.1371/journal.pone.0015274)
Supplement: Supporting Information S1 — The suppotring information contains the raw positional data of the Paramecium individuals and the scilab software that is used to analyze them. (ZIP) [file pone.0015274.s001.zip › attractant_t15.txt]

667.0 16.0
662.0 21.0
664.0 52.0
644.0 49.0
658.0 71.0
670.0 83.0
671.0 93.0
658.0 102.0
654.0 107.0
643.0 99.0
624.0 111.0
648.0 121.0
662.0 139.0
659.0 137.0
663.0 148.0
664.0 157.0
645.0 158.0
653.0 181.0
662.0 197.0
653.0 200.0
661.0 208.0
663.0 227.0
597.0 192.0
613.0 206.0
622.0 227.0
647.0 253.0
635.0 253.0
665.0 268.0
659.0 272.0
665.0 289.0
664.0 292.0
670.0 312.0
669.0 323.0
641.0 313.0
670.0 339.0
666.0 343.0
640.0 338.0
631.0 336.0
520.0 69.0
557.0 224.0
508.0 184.0
498.0 263.0
513.0 338.0
567.0 349.0
552.0 346.0
489.0 352.0
630.0 365.0
669.0 396.0
659.0 397.0
654.0 407.0
657.0 414.0
658.0 427.0
646.0 430.0
660.0 466.0
646.0 479.0
605.0 439.0
588.0 434.0
529.0 407.0
464.0 367.0
483.0 0.0
465.0 58.0
444.0 31.0
438.0 21.0
431.0 27.0
427.0 27.0
421.0 8.0
423.0 32.0
419.0 31.0
402.0 12.0
395.0 8.0
373.0 20.0
358.0 31.0
386.0 41.0
407.0 43.0
403.0 50.0
392.0 65.0
431.0 91.0
418.0 85.0
398.0 88.0
395.0 91.0
400.0 99.0
425.0 104.0
427.0 107.0
448.0 123.0
417.0 122.0
388.0 103.0
389.0 108.0
387.0 114.0
364.0 91.0
391.0 144.0
423.0 160.0
426.0 166.0
439.0 174.0
427.0 176.0
404.0 178.0
405.0 185.0
432.0 190.0
475.0 221.0
442.0 221.0
439.0 228.0
445.0 230.0
458.0 236.0
338.0 103.0
316.0 120.0
353.0 147.0
353.0 163.0
359.0 178.0
367.0 186.0
378.0 197.0
382.0 207.0
360.0 203.0
371.0 212.0
378.0 217.0
373.0 222.0
371.0 225.0
365.0 225.0
351.0 223.0
404.0 259.0
416.0 292.0
419.0 297.0
408.0 290.0
371.0 273.0
374.0 280.0
387.0 282.0
386.0 284.0
399.0 306.0
376.0 296.0
395.0 320.0
391.0 322.0
409.0 329.0
382.0 327.0
371.0 326.0
353.0 337.0
333.0 341.0
260.0 5.0
276.0 19.0
245.0 140.0
234.0 197.0
266.0 204.0
313.0 230.0
281.0 234.0
303.0 245.0
327.0 266.0
133.0 39.0
129.0 18.0
170.0 47.0
135.0 75.0
135.0 87.0
142.0 88.0
157.0 104.0
132.0 98.0
135.0 106.0
138.0 109.0
153.0 137.0
133.0 143.0
140.0 159.0
145.0 183.0
154.0 211.0
151.0 229.0
132.0 251.0
143.0 250.0
130.0 261.0
165.0 261.0
186.0 270.0
175.0 275.0
221.0 290.0
205.0 302.0
171.0 296.0
151.0 292.0
134.0 289.0
149.0 313.0
138.0 316.0
133.0 320.0
251.0 332.0
229.0 349.0
146.0 375.0
143.0 415.0
596.0 476.0
562.0 463.0
508.0 405.0
418.0 357.0
500.0 430.0
526.0 470.0
501.0 462.0
512.0 477.0
417.0 373.0
394.0 372.0
366.0 371.0
425.0 396.0
411.0 408.0
404.0 397.0
384.0 406.0
468.0 426.0
457.0 438.0
471.0 469.0
408.0 422.0
403.0 423.0
366.0 413.0
326.0 406.0
340.0 416.0
348.0 425.0
452.0 463.0
439.0 461.0
429.0 461.0
418.0 468.0
420.0 477.0
413.0 476.0
406.0 454.0
393.0 451.0
398.0 469.0
385.0 467.0
377.0 455.0
363.0 456.0
354.0 461.0
260.0 415.0
200.0 420.0
165.0 422.0
129.0 393.0
128.0 435.0
157.0 438.0
170.0 471.0
129.0 475.0
