# Supplementary material for: The Ciliate Paramecium Shows Higher Motility in Non-Uniform Chemical Landscapes
Source: PLoS One. 2011 Apr 11;6(4):e15274. doi: 10.1371/journal.pone.0015274 (PMC3073933; doi:10.1371/journal.pone.0015274)
Supplement: Supporting Information S1 — The suppotring information contains the raw positional data of the Paramecium individuals and the scilab software that is used to analyze them. (ZIP) [file pone.0015274.s001.zip › attractant_t30.txt]

672.0 5.0
639.0 9.0
667.0 45.0
671.0 53.0
670.0 60.0
665.0 57.0
637.0 55.0
657.0 64.0
654.0 66.0
645.0 79.0
664.0 96.0
651.0 91.0
666.0 117.0
648.0 115.0
661.0 140.0
657.0 140.0
649.0 131.0
647.0 156.0
631.0 148.0
662.0 172.0
620.0 171.0
599.0 178.0
663.0 203.0
659.0 204.0
668.0 213.0
630.0 204.0
507.0 7.0
478.0 5.0
472.0 58.0
639.0 236.0
661.0 236.0
658.1666666666666 239.83333333333331
664.8333333333334 239.83333333333331
662.5 245.83333333333331
663.1666666666666 274.8333333333333
660.8333333333334 275.8333333333333
628.5 273.8333333333333
652.5 279.1666666666667
669.8333333333334 294.16666666666663
664.8333333333334 293.5
668.1666666666666 302.16666666666663
655.8333333333334 299.5
660.5 309.5
655.8333333333334 309.83333333333337
655.0 320.0
663.0 330.0
663.0 345.0
651.0 338.0
654.0 365.0
637.0 380.0
637.0 385.0
661.0 391.0
664.0 392.0
638.0 403.0
667.0 419.0
663.0 415.0
654.0 417.0
664.0 448.0
647.0 461.0
656.0 464.0
570.0 416.0
545.0 307.0
537.0 309.0
494.0 267.0
513.0 470.0
510.0 469.0
423.5 4.0
426.5 12.0
427.5 17.0
424.0 19.5
419.0 16.5
431.5 25.0
430.5 40.5
402.0 12.5
386.5 13.0
379.5 3.0
383.5 17.5
377.0 38.0
392.0 50.5
415.5 57.0
393.5 57.5
408.0 74.0
385.5 69.5
391.5 75.5
408.0 84.5
418.0 88.5
370.0 75.0
387.0 85.5
372.5 84.5
416.0 102.5
396.5 100.0
398.5 105.5
382.0 103.0
407.5 114.5
417.5 125.0
359.5 120.5
368.5 133.5
416.5 146.5
421.0 157.0
403.0 151.5
393.5 147.5
393.0 163.5
384.5 163.5
397.0 180.0
427.0 184.5
430.5 187.0
434.5 194.5
410.0 195.0
406.5 197.5
389.5 200.0
383.0 202.0
357.0 194.5
432.0 209.5
409.5 215.5
395.5 228.0
277.0 153.0
241.0 165.5
132.83333333333334 16.166666666666668
172.83333333333334 32.833333333333336
210.16666666666666 70.83333333333333
171.5 46.833333333333336
162.16666666666666 52.833333333333336
147.5 44.166666666666664
137.5 65.5
158.83333333333334 85.5
136.16666666666666 80.16666666666667
130.16666666666666 82.16666666666667
128.16666666666666 84.83333333333333
141.5 116.16666666666667
130.83333333333334 133.5
132.83333333333334 145.5
205.5 183.5
128.83333333333334 169.5
127.5 207.5
126.83333333333333 205.5
160.16666666666666 190.16666666666666
176.83333333333334 209.5
189.5 222.16666666666666
170.16666666666666 232.83333333333334
130.16666666666666 227.5
128.16666666666666 232.83333333333334
161.5 248.83333333333334
128.83333333333334 255.5
130.16666666666666 268.8333333333333
139.5 296.1666666666667
428.5 239.16666666666666
414.5 251.16666666666666
411.16666666666663 259.83333333333337
385.16666666666663 250.5
357.16666666666663 244.5
364.5 253.16666666666666
382.5 271.16666666666663
400.5 284.5
385.83333333333337 294.5
387.83333333333337 302.5
376.5 296.5
421.8333333333333 299.16666666666663
425.1666666666667 300.5
437.8333333333333 304.5
410.5 307.83333333333337
383.16666666666663 311.83333333333337
307.16666666666663 327.16666666666663
420.5 321.16666666666663
420.5 326.5
423.8333333333333 333.16666666666663
424.5 337.83333333333337
445.8333333333333 343.16666666666663
456.5 353.83333333333337
426.5 358.5
443.8333333333333 371.8333333333333
413.1666666666667 361.1666666666667
404.5 357.8333333333333
395.83333333333337 351.16666666666663
353.83333333333337 354.5
351.16666666666663 358.5
383.83333333333337 362.5
354.5 378.5
397.16666666666663 380.5
415.1666666666667 383.8333333333333
384.5 387.1666666666667
411.83333333333337 393.8333333333333
401.83333333333337 397.8333333333333
385.83333333333337 397.8333333333333
397.83333333333337 405.1666666666667
394.5 418.8333333333333
400.5 422.1666666666667
389.16666666666663 420.1666666666667
378.5 420.1666666666667
425.1666666666667 450.1666666666667
401.83333333333337 442.8333333333333
396.5 450.8333333333333
390.5 448.1666666666667
372.5 440.8333333333333
359.16666666666663 438.8333333333333
322.5 439.5
261.1666666666667 234.16666666666669
200.5 374.83333333333337
405.83333333333337 466.1666666666667
402.5 464.1666666666667
380.5 470.1666666666667
387.83333333333337 472.8333333333333
427.8333333333333 476.8333333333333
431.8333333333333 477.5
418.5 477.5
401.16666666666663 478.1666666666667
167.83333333333334 477.5
126.83333333333333 323.5
131.5 334.83333333333337
133.5 340.83333333333337
130.16666666666666 350.83333333333337
136.83333333333334 386.83333333333337
137.5 406.83333333333337
151.5 437.5
138.83333333333334 452.8333333333333
152.16666666666666 467.5
147.5 471.5
134.16666666666666 476.8333333333333
